# Supplementary material for: Comparison of intestinal microbes in female and male Chinese concave‐eared frogs (Odorrana tormota) and effect of nematode infection on gut bacterial communities
Source: Microbiologyopen. 2018 Oct 11;8(6):e00749. doi: 10.1002/mbo3.749 (PMC6562124; doi:10.1002/mbo3.749)
Supplement: Supplementary file 6 [file MBO3-8-e00749-s006.xls]

## Sheet: Sheet1
SAMPLES	Rawdata				Cleandata				Sample assemble						Gene catalog						Gene prediction
	Insert size(bp)	Read length(bp)	Raw reads	Raw bases(bp)	Clean reads	Clean bases(bp)	Percent in raw reads(%)	Percent in raw bases(%)	Contigs	Contigs bases(bp)	N50(bp)	N90(bp)	Max(bp)	Min(bp)	Genes	Total length(bp)	Average length(bp)	Catalog genes	Catalog total length(bp)	Catalog average length(bp)	ORFs	Total length(bp)	Average length(bp)	Max(bp)	Min(bp)
RTF	490	150	91674912	13842911712	89061392	13135918974	97.1491	94.8927	200535	327562158	3793	553	531228	300
RTM	447	150	53309820	8049782820	51756901	7649277754	97.087	95.0246	143752	270919469	5073	628	348155	300
unmap									556683	252383378	454	325	4063	300
newbler									883334	851685037	1355	391	531228	300	982379	565295124	575.435	779114	436527781	560.287	982379	565295124	575.435	95592	100
