# Supplementary material for: Comparison of intestinal microbes in female and male Chinese concave‐eared frogs (Odorrana tormota) and effect of nematode infection on gut bacterial communities
Source: Microbiologyopen. 2018 Oct 11;8(6):e00749. doi: 10.1002/mbo3.749 (PMC6562124; doi:10.1002/mbo3.749)
Supplement: Supplementary file 7 [file MBO3-8-e00749-s007.xls]

## Sheet: Table1
Sample\Info	Seq_num	Base_num	Mean_length	Min_length	Max_length
RTF1(Female)	39687	17428646	439.153	420	497
RTF2(Female)	36294	15879033	437.511	269	495
RTF3(Female)	36439	16031110	439.944	367	481
RTF4(Female)	33470	14784465	441.723	344	497
RTF5(Female)	39948	17418475	436.029	358	490
RTF6(Female)	36125	15829219	438.179	414	502
RTM1(Male)	41536	18270391	439.869	338	505
RTM2(Male)	41105	17840415	434.021	421	496
RTM3(Male)	32801	14362143	437.857	279	498
RTM4(Male)	30687	13467029	438.851	409	497
RTM5(Male)	32465	14333880	441.518	358	499
Infect1(Female)	37851	16407531	433.477	346	475
Infect2(Male)	40032	17424942	435.275	286	501
Infect3(Male)	32749	14701740	448.922	298	489
Infect4(Male)	35454	15624984	440.711	394	500
Total	546643	239804003	6583.04	5301	7422
