# Supplementary material for: Comparison of intestinal microbes in female and male Chinese concave‐eared frogs (Odorrana tormota) and effect of nematode infection on gut bacterial communities
Source: Microbiologyopen. 2018 Oct 11;8(6):e00749. doi: 10.1002/mbo3.749 (PMC6562124; doi:10.1002/mbo3.749)
Supplement: Supplementary file 8 [file MBO3-8-e00749-s008.xls]

## Sheet: Table 2
Phylum	Class	Order	Family	Genus	Species	OTU	RTM1	RTM2	RTM3	RTM4	RTM5	RTF1	RTF2	RTF3	RTF4	RTF5	RTF6	Infect1	Infect2	Infect3	Infect4	SUM
p__Firmicutes	c__Clostridia	o__Clostridiales	f__Ruminococcaceae	g__unclassified_f__Ruminococcaceae	s__unclassified_f__Ruminococcaceae	OTU1421	44	0	0	0	0	0	0	0	1	21	0	1	0	0	0	67
p__Firmicutes	c__Clostridia	o__Clostridiales	f__Ruminococcaceae	g__unclassified_f__Ruminococcaceae	s__unclassified_f__Ruminococcaceae	OTU1425	560	0	832	33	10	0	0	0	99	14	164	0	0	0	6	1718
p__Bacteroidetes	c__Bacteroidia	o__Bacteroidales	f__Bacteroidaceae	g__Bacteroides	s__unclassified_g__Bacteroides	OTU203	0	88	6	0	579	0	1	27	964	19	10	391	1782	1	38	3906
p__Fusobacteria	c__Fusobacteriia	o__Fusobacteriales	f__Leptotrichiaceae	g__Sebaldella	s__uncultured_bacterium_g__Sebaldella	OTU1436	0	22	0	0	0	0	0	0	0	0	0	0	0	0	0	22
p__Proteobacteria	c__Gammaproteobacteria	o__Enterobacteriales	f__Enterobacteriaceae	g__Enterobacter	s__unclassified_g__Enterobacter	OTU1109	0	27	154	504	29	3169	1506	315	1020	123	74	428	518	9936	5257	23060
p__Bacteroidetes	c__Bacteroidia	o__Bacteroidales	f__Bacteroidaceae	g__Bacteroides	s__unclassified_g__Bacteroides	OTU1135	2266	185	20	7	641	0	33	239	1967	384	167	692	60	1	672	7334
p__Bacteroidetes	c__Bacteroidia	o__Bacteroidales	f__Bacteroidaceae	g__Bacteroides	s__unclassified_g__Bacteroides	OTU1134	1	215	390	247	0	0	89	0	561	7	0	168	1083	0	884	3645
p__Actinobacteria	c__Actinobacteria	o__Streptomycetales	f__Streptomycetaceae	g__Streptomyces	s__unclassified_g__Streptomyces	OTU1221	0	0	0	1	0	3	0	0	24	0	0	0	0	0	24	52
p__Bacteroidetes	c__Bacteroidia	o__Bacteroidales	f__Bacteroidaceae	g__Bacteroides	s__unclassified_g__Bacteroides	OTU1138	339	1	37	0	0	0	2	0	0	72	0	3	0	0	0	454
p__Firmicutes	c__Clostridia	o__Clostridiales	f__Peptostreptococcaceae	g__Peptoclostridium	s__unclassified_g__Peptoclostridium	OTU1156	4	41	0	0	4	46	109	434	7	99	780	151	210	0	37	1922
p__Bacteroidetes	c__Bacteroidia	o__Bacteroidales	f__Bacteroidaceae	g__Bacteroides	s__unclassified_g__Bacteroides	OTU966	0	4	0	0	686	0	6	0	478	252	0	0	0	0	1272	2698
p__Bacteroidetes	c__Bacteroidia	o__Bacteroidales	f__Bacteroidaceae	g__Bacteroides	s__unclassified_g__Bacteroides	OTU967	0	0	0	0	99	0	0	0	0	0	0	0	1	0	0	100
p__Firmicutes	c__Clostridia	o__Clostridiales	f__Ruminococcaceae	g__unclassified_f__Ruminococcaceae	s__unclassified_f__Ruminococcaceae	OTU552	162	88	32	140	72	98	22	30	46	89	66	60	446	1	75	1427
p__Firmicutes	c__Clostridia	o__Clostridiales	f__Ruminococcaceae	g__unclassified_f__Ruminococcaceae	s__unclassified_f__Ruminococcaceae	OTU556	0	0	0	18	0	0	0	0	0	0	0	0	0	0	0	18
p__Verrucomicrobia	c__Verrucomicrobiae	o__Verrucomicrobiales	f__Verrucomicrobiaceae	g__Akkermansia	s__uncultured_Verrucomicrobia_bacterium_g__Akkermansia	OTU130	0	32	0	0	20	0	0	0	0	6	2	85	34	0	0	179
p__Bacteroidetes	c__Bacteroidia	o__Bacteroidales	f__Bacteroidaceae	g__Bacteroides	s__unclassified_g__Bacteroides	OTU116	26	8	0	1	78	0	7	8	117	53	6	49	26	0	0	379
p__Bacteroidetes	c__Bacteroidia	o__Bacteroidales	f__Porphyromonadaceae	g__unclassified_f__Porphyromonadaceae	s__unclassified_f__Porphyromonadaceae	OTU1052	0	2	0	0	0	0	3	0	0	2	0	7	6	0	1	21
p__Firmicutes	c__Erysipelotrichia	o__Erysipelotrichales	f__Erysipelotrichaceae	g__Faecalitalea	s__unclassified_g__Faecalitalea	OTU542	0	0	0	0	0	0	0	0	0	0	0	0	1095	0	0	1095
p__Cyanobacteria	c__Cyanobacteria	o__norank_c__Cyanobacteria	f__norank_c__Cyanobacteria	g__norank_c__Cyanobacteria	s__unclassified_g__norank_c__Cyanobacteria	OTU421	0	0	0	0	0	0	0	0	0	0	0	3	1	0	29	33
p__Actinobacteria	c__Actinobacteria	o__Propionibacteriales	f__Nocardioidaceae	g__Nocardioides	s__unclassified_g__Nocardioides	OTU1460	0	0	0	0	1	0	0	0	0	0	0	0	0	4	36	41
p__Firmicutes	c__Clostridia	o__Clostridiales	f__Eubacteriaceae	g__Eubacterium	s__Eubacterium_limosum	OTU1026	0	2	0	0	0	0	12	0	0	25	0	52	25	50	0	166
p__Firmicutes	c__Clostridia	o__Clostridiales	f__Clostridiaceae_1	g__Clostridium_sensu_stricto_1	s__unclassified_g__Clostridium_sensu_stricto_1	OTU1013	0	0	0	0	0	2	3	7	3	50	0	24	3	3	0	95
p__Verrucomicrobia	c__Verrucomicrobiae	o__Verrucomicrobiales	f__Verrucomicrobiaceae	g__Akkermansia	s__unclassified_g__Akkermansia	OTU204	0	0	0	0	0	0	0	0	0	0	0	62	10	0	0	72
p__Proteobacteria	c__Deltaproteobacteria	o__Desulfovibrionales	f__Desulfovibrionaceae	g__Bilophila	s__unclassified_g__Bilophila	OTU140	0	0	0	0	28	0	0	0	0	0	0	0	0	0	0	28
p__Proteobacteria	c__Deltaproteobacteria	o__Desulfovibrionales	f__Desulfovibrionaceae	g__Bilophila	s__unclassified_g__Bilophila	OTU145	0	2	0	0	0	0	8	0	0	7	0	2	2	0	0	21
p__Firmicutes	c__Negativicutes	o__Selenomonadales	f__Veillonellaceae	g__unclassified_f__Veillonellaceae	s__unclassified_f__Veillonellaceae	OTU546	1	0	0	280	0	0	0	0	0	2	0	10	72	0	0	365
p__Firmicutes	c__Negativicutes	o__Selenomonadales	f__Veillonellaceae	g__unclassified_f__Veillonellaceae	s__unclassified_f__Veillonellaceae	OTU547	0	1	0	0	0	0	0	0	0	0	0	0	19	0	3	23
p__Firmicutes	c__Bacilli	o__Bacillales	f__Paenibacillaceae	g__Paenibacillus	s__Paenibacillus_graminis	OTU1458	0	0	0	0	0	0	0	9	1	0	0	1	0	0	179	190
p__Actinobacteria	c__Actinobacteria	o__Corynebacteriales	f__Nocardiaceae	g__Gordonia	s__Gordonia_terrae	OTU137	0	0	0	0	1	0	0	0	0	0	21	3	1	27	28	81
p__Fusobacteria	c__Fusobacteriia	o__Fusobacteriales	f__Fusobacteriaceae	g__Cetobacterium	s__uncultured_bacterium_g__Cetobacterium	OTU656	0	3737	0	0	71	0	7639	0	36	5829	21	8483	583	4	0	26403
p__Firmicutes	c__Erysipelotrichia	o__Erysipelotrichales	f__Erysipelotrichaceae	g__unclassified_f__Erysipelotrichaceae	s__unclassified_f__Erysipelotrichaceae	OTU1091	0	0	0	0	0	0	0	0	0	14	1	0	28	0	0	43
p__Bacteroidetes	c__Bacteroidia	o__Bacteroidales	f__Bacteroidaceae	g__Bacteroides	s__unclassified_g__Bacteroides	OTU1490	23	40	4	46	2511	29	12	119	280	12	58	22	11	0	95	3262
p__Actinobacteria	c__Actinobacteria	o__Corynebacteriales	f__Nocardiaceae	g__Rhodococcus	s__Rhodococcus_fascians	OTU1333	0	0	0	1	60	0	0	0	0	0	162	4	1	128	0	356
p__Proteobacteria	c__Betaproteobacteria	o__Burkholderiales	f__Oxalobacteraceae	g__Oxalobacter	s__uncultured_bacterium_g__Oxalobacter	OTU600	0	0	0	0	1	0	0	0	3	0	1	7	34	0	0	46
p__Firmicutes	c__Clostridia	o__Clostridiales	f__Lachnospiraceae	g__Lachnospiraceae_UCG-010	s__uncultured_bacterium_g__Lachnospiraceae_UCG-010	OTU81	25	0	0	0	0	3	0	0	0	0	0	0	0	0	0	28
p__Firmicutes	c__Clostridia	o__Clostridiales	f__Lachnospiraceae	g__Lachnoclostridium	s__unclassified_g__Lachnoclostridium	OTU1420	47	0	4	5	0	585	0	0	3	32	86	6	5	2	0	775
p__Actinobacteria	c__Actinobacteria	o__Micrococcales	f__Microbacteriaceae	g__Leucobacter	s__uncultured_Leucobacter_sp.	OTU1248	0	6	0	0	43	0	0	0	0	0	235	2	1	25	0	312
p__Proteobacteria	c__Deltaproteobacteria	o__Desulfovibrionales	f__Desulfovibrionaceae	g__Desulfovibrio	s__unclassified_g__Desulfovibrio	OTU1189	0	0	0	107	25	0	0	0	0	0	1	4	1	0	0	138
p__Bacteroidetes	c__Bacteroidia	o__Bacteroidales	f__Bacteroidaceae	g__Bacteroides	s__unclassified_g__Bacteroides	OTU1003	0	1	0	0	0	0	1	0	20	4	0	7	0	0	0	33
p__Cyanobacteria	c__Cyanobacteria	o__norank_c__Cyanobacteria	f__norank_c__Cyanobacteria	g__norank_c__Cyanobacteria	s__unclassified_g__norank_c__Cyanobacteria	OTU1124	0	0	0	0	0	0	0	29	0	0	0	0	0	0	0	29
p__Bacteroidetes	c__Bacteroidia	o__Bacteroidales	f__Rikenellaceae	g__Alistipes	s__Alistipes_indistinctus_YIT_12060	OTU1141	0	0	0	89	23	0	0	0	0	4	0	1	0	0	0	117
p__Proteobacteria	c__Gammaproteobacteria	o__Pseudomonadales	f__Pseudomonadaceae	g__Pseudomonas	s__unclassified_g__Pseudomonas	OTU1277	0	0	0	0	3	0	0	0	0	1	0	22	7	6	0	39
p__Proteobacteria	c__Gammaproteobacteria	o__Enterobacteriales	f__Enterobacteriaceae	g__Escherichia-Shigella	s__unclassified_g__Escherichia-Shigella	OTU1196	0	3	0	0	0	1	6	0	1	12	1	1	1	2	0	28
p__Firmicutes	c__Clostridia	o__Clostridiales	f__Lachnospiraceae	g__Robinsoniella	s__Robinsoniella_sp._KNHs210	OTU115	16	84	16	13	29	193	602	176	153	163	336	3015	162	6	168	5132
p__Firmicutes	c__Erysipelotrichia	o__Erysipelotrichales	f__Erysipelotrichaceae	g__Erysipelatoclostridium	s__Clostridiaceae_bacterium_GM1	OTU1158	33	6	32	16	13	25	43	89	40	18	34	93	89	1	488	1020
p__Firmicutes	c__Clostridia	o__Clostridiales	f__Lachnospiraceae	g__Lachnoclostridium	s__unclassified_g__Lachnoclostridium	OTU208	1	1	0	0	0	554	1	377	2	1	1	1192	3523	3	1	5657
p__Firmicutes	c__Clostridia	o__Clostridiales	f__Ruminococcaceae	g__Ruminiclostridium_5	s__unclassified_g__Ruminiclostridium_5	OTU6	0	9	0	18	0	2	0	0	0	0	0	9	171	0	0	209
p__Firmicutes	c__Clostridia	o__Clostridiales	f__Ruminococcaceae	g__Ruminococcaceae_UCG-009	s__unclassified_g__Ruminococcaceae_UCG-009	OTU87	11	5	1	2	27	0	0	0	23	8	17	0	0	0	0	94
p__Bacteroidetes	c__Bacteroidia	o__Bacteroidales	f__Porphyromonadaceae	g__Odoribacter	s__unclassified_g__Odoribacter	OTU102	0	0	0	0	8	0	3	0	29	0	10	4	0	0	0	54
p__Bacteroidetes	c__Bacteroidia	o__Bacteroidales	f__Porphyromonadaceae	g__Odoribacter	s__unclassified_g__Odoribacter	OTU104	0	0	0	0	8	0	1	0	0	1	2	20	1	0	0	33
p__Bacteroidetes	c__Bacteroidia	o__Bacteroidales	f__Porphyromonadaceae	g__unclassified_f__Porphyromonadaceae	s__unclassified_f__Porphyromonadaceae	OTU126	0	0	0	0	0	0	0	0	1	0	0	12	2	0	2	17
p__Actinobacteria	c__Actinobacteria	o__Coriobacteriales	f__Coriobacteriaceae	g__Gordonibacter	s__unclassified_g__Gordonibacter	OTU202	18	11	30	23	0	0	19	0	34	16	8	43	697	6	1	906
p__Bacteroidetes	c__Bacteroidia	o__Bacteroidales	f__Bacteroidaceae	g__Bacteroides	s__unclassified_g__Bacteroides	OTU588	0	0	16	0	0	0	0	0	0	0	0	2	7	0	0	25
p__Proteobacteria	c__Betaproteobacteria	o__Burkholderiales	f__Comamonadaceae	g__Comamonas	s__Comamonas_aquatica	OTU1233	0	0	0	0	6	0	0	0	0	0	12	0	0	0	0	18
p__Firmicutes	c__Clostridia	o__Clostridiales	f__Ruminococcaceae	g__unclassified_f__Ruminococcaceae	s__unclassified_f__Ruminococcaceae	OTU159	74	84	6	8	74	2	5	0	56	72	2	14	1	0	42	440
p__Firmicutes	c__Erysipelotrichia	o__Erysipelotrichales	f__Erysipelotrichaceae	g__Faecalitalea	s__unclassified_g__Faecalitalea	OTU1448	27	1843	337	715	1124	1735	1619	870	579	615	3068	382	31	7	784	13736
p__Proteobacteria	c__Gammaproteobacteria	o__Enterobacteriales	f__Enterobacteriaceae	g__Pantoea	s__Enterobacter_ludwigii_g__Pantoea	OTU1208	3	6	5	2	16	79	11	0	2	15	10	5	11	3	19	187
p__Proteobacteria	c__Gammaproteobacteria	o__Enterobacteriales	f__Enterobacteriaceae	g__Proteus	s__unclassified_g__Proteus	OTU1151	0	0	0	0	15	0	0	0	0	0	14	0	0	0	0	29
p__Firmicutes	c__Clostridia	o__Clostridiales	f__Ruminococcaceae	g__unclassified_f__Ruminococcaceae	s__unclassified_f__Ruminococcaceae	OTU604	94	321	6	239	138	346	22	8	271	60	118	9	58	0	133	1823
p__Proteobacteria	c__Alphaproteobacteria	o__Rickettsiales	f__Rickettsiales_Incertae_Sedis	g__Candidatus_Hepatincola	s__uncultured_alpha_proteobacterium_g__Candidatus_Hepatincola	OTU610	0	0	0	0	24	0	0	0	0	0	0	0	0	0	0	24
p__Firmicutes	c__Clostridia	o__Clostridiales	f__Clostridiaceae_1	g__Clostridium_sensu_stricto_1	s__unclassified_g__Clostridium_sensu_stricto_1	OTU21	0	4	0	0	24	0	2	1	3	30	1	14	1	1	0	81
p__Proteobacteria	c__Deltaproteobacteria	o__Desulfovibrionales	f__Desulfovibrionaceae	g__Desulfovibrio	s__unclassified_g__Desulfovibrio	OTU86	2	0	54	2	1	0	0	0	0	1	0	0	0	0	0	60
p__Firmicutes	c__Erysipelotrichia	o__Erysipelotrichales	f__Erysipelotrichaceae	g__Erysipelatoclostridium	s__uncultured_bacterium_g__Erysipelatoclostridium	OTU668	0	0	0	1	1	35	25	31	14	5	4	49	231	4	0	400
p__Actinobacteria	c__Actinobacteria	o__Frankiales	f__Nakamurellaceae	g__Nakamurella	s__unclassified_g__Nakamurella	OTU651	0	0	0	0	0	1	1	0	3	0	0	2	2	8	7	24
p__Firmicutes	c__Bacilli	o__Bacillales	f__Bacillaceae	g__Bacillus	s__unclassified_g__Bacillus	OTU1120	0	0	0	0	0	0	0	134	3	0	0	101	2	0	0	240
p__Firmicutes	c__Clostridia	o__Clostridiales	f__Lachnospiraceae	g__unclassified_f__Lachnospiraceae	s__unclassified_f__Lachnospiraceae	OTU183	0	0	7	748	14	0	0	0	0	0	0	2	0	16	0	787
p__Firmicutes	c__Clostridia	o__Clostridiales	f__Family_XIII	g__unclassified_f__Family_XIII	s__unclassified_f__Family_XIII	OTU1484	0	0	4	0	21	0	0	0	3	0	0	0	0	0	1	29
p__Firmicutes	c__Clostridia	o__Clostridiales	f__Lachnospiraceae	g__unclassified_f__Lachnospiraceae	s__unclassified_f__Lachnospiraceae	OTU1426	21	137	113	16	13	0	0	0	54	35	2	0	1	0	0	392
p__Actinobacteria	c__Actinobacteria	o__Micrococcales	f__Microbacteriaceae	g__unclassified_f__Microbacteriaceae	s__unclassified_f__Microbacteriaceae	OTU135	1	0	0	0	16	6	0	0	2	0	113	28	11	57	1	235
p__Firmicutes	c__Clostridia	o__Clostridiales	f__Lachnospiraceae	g__unclassified_f__Lachnospiraceae	s__unclassified_f__Lachnospiraceae	OTU1429	116	0	11	0	0	27	0	0	1	0	0	0	0	0	1	156
p__Firmicutes	c__Clostridia	o__Clostridiales	f__Ruminococcaceae	g__unclassified_f__Ruminococcaceae	s__unclassified_f__Ruminococcaceae	OTU201	9	0	2	1	2	7	0	0	5	0	0	21	45	0	0	92
p__Firmicutes	c__Erysipelotrichia	o__Erysipelotrichales	f__Erysipelotrichaceae	g__Faecalitalea	s__unclassified_g__Faecalitalea	OTU127	105	222	0	0	0	0	12	0	76	69	0	902	0	5	0	1391
p__Bacteroidetes	c__Bacteroidia	o__Bacteroidales	f__Porphyromonadaceae	g__Parabacteroides	s__unclassified_g__Parabacteroides	OTU971	384	0	0	0	0	0	1	0	0	0	0	287	156	0	2	830
p__Firmicutes	c__Clostridia	o__Clostridiales	f__Lachnospiraceae	g__[Eubacterium]_fissicatena_group	s__uncultured_bacterium_g__[Eubacterium]_fissicatena_group	OTU1433	205	1210	155	264	61	399	1819	12	473	526	508	538	166	9	1485	7830
p__Actinobacteria	c__Actinobacteria	o__Pseudonocardiales	f__Pseudonocardiaceae	g__Pseudonocardia	s__uncultured_bacterium_g__Pseudonocardia	OTU652	1	0	0	0	0	5	0	2	4	0	0	1	4	0	0	17
p__Bacteroidetes	c__Flavobacteriia	o__Flavobacteriales	f__Flavobacteriaceae	g__Chryseobacterium	s__Chryseobacterium_gambrini	OTU1286	0	0	0	0	1	0	0	0	0	0	34	0	0	0	0	35
p__Firmicutes	c__Clostridia	o__Clostridiales	f__Lachnospiraceae	g__Coprococcus_1	s__uncultured_bacterium_g__Coprococcus_1	OTU615	0	0	0	0	2	0	0	0	0	0	1	51	53	0	0	107
p__Firmicutes	c__Erysipelotrichia	o__Erysipelotrichales	f__Erysipelotrichaceae	g__unclassified_f__Erysipelotrichaceae	s__unclassified_f__Erysipelotrichaceae	OTU1104	0	0	0	0	0	0	0	0	0	0	0	0	0	0	21	21
p__Verrucomicrobia	c__Verrucomicrobiae	o__Verrucomicrobiales	f__Verrucomicrobiaceae	g__Akkermansia	s__unclassified_g__Akkermansia	OTU1439	5069	10203	4305	9492	5601	2884	3345	1	3971	7730	6870	804	143	1	2957	63376
p__Firmicutes	c__Erysipelotrichia	o__Erysipelotrichales	f__Erysipelotrichaceae	g__Faecalitalea	s__unclassified_g__Faecalitalea	OTU1106	0	0	0	0	0	114	0	0	0	10	2	37	0	2	0	165
p__Bacteroidetes	c__Bacteroidia	o__Bacteroidales	f__Porphyromonadaceae	g__Parabacteroides	s__unclassified_g__Parabacteroides	OTU1418	448	1	0	0	0	1	0	0	3	0	0	15	0	0	0	468
p__Firmicutes	c__Negativicutes	o__Selenomonadales	f__Acidaminococcaceae	g__Succinispira	s__uncultured_bacterium_g__Succinispira	OTU715	0	1	0	506	0	37	3	0	0	21	0	0	1	1	0	570
p__Firmicutes	c__Bacilli	o__Bacillales	f__Paenibacillaceae	g__Paenibacillus	s__Paenibacillus_provencensis	OTU1452	0	0	0	0	0	0	0	0	0	0	0	0	0	0	18	18
p__Proteobacteria	c__Gammaproteobacteria	o__Pseudomonadales	f__Pseudomonadaceae	g__Pseudomonas	s__unclassified_g__Pseudomonas	OTU1351	0	0	0	0	113	0	0	0	0	0	11	1	0	0	0	125
p__Proteobacteria	c__Gammaproteobacteria	o__Enterobacteriales	f__Enterobacteriaceae	g__Citrobacter	s__Citrobacter_gillenii_g__Citrobacter	OTU1209	19	253	13	41	1261	105	512	111	511	303	599	110	102	1087	109	5136
p__Firmicutes	c__Clostridia	o__Clostridiales	f__Lachnospiraceae	g__unclassified_f__Lachnospiraceae	s__unclassified_f__Lachnospiraceae	OTU120	0	4	1	2	0	0	0	0	0	0	0	130	0	0	0	137
p__Bacteroidetes	c__Bacteroidia	o__Bacteroidales	f__Porphyromonadaceae	g__Butyricimonas	s__Butyricimonas_sp._Marseille-P2440	OTU593	0	0	0	0	0	0	0	0	0	0	0	37	16	0	0	53
p__Proteobacteria	c__Betaproteobacteria	o__Neisseriales	f__Neisseriaceae	g__Vogesella	s__uncultured_prokaryote_g__Vogesella	OTU1162	0	0	0	0	12	0	0	0	0	2	604	34	0	0	0	652
p__Proteobacteria	c__Gammaproteobacteria	o__Pseudomonadales	f__Pseudomonadaceae	g__Pseudomonas	s__unclassified_g__Pseudomonas	OTU1204	0	0	0	0	197	0	0	0	0	3	99	4	1	0	0	304
p__Bacteroidetes	c__Bacteroidia	o__Bacteroidales	f__Rikenellaceae	g__Alistipes	s__uncultured_bacterium_g__Alistipes	OTU206	0	0	0	56	0	5	1	0	0	0	0	6	195	0	0	263
p__Actinobacteria	c__Actinobacteria	o__Micrococcales	f__Microbacteriaceae	g__Microbacterium	s__unclassified_g__Microbacterium	OTU1263	0	7	0	0	10	2	1	0	0	1	49	30	12	80	199	391
p__Firmicutes	c__Clostridia	o__Clostridiales	f__Lachnospiraceae	g__Lachnoclostridium	s__unclassified_g__Lachnoclostridium	OTU747	961	37	3086	206	484	95	29	33	457	31	1318	35	1228	134	291	8425
p__Firmicutes	c__Erysipelotrichia	o__Erysipelotrichales	f__Erysipelotrichaceae	g__Faecalitalea	s__unclassified_g__Faecalitalea	OTU1092	0	0	1	0	0	3	0	0	7	13	0	0	0	0	0	24
p__Firmicutes	c__Clostridia	o__Clostridiales	f__Ruminococcaceae	g__unclassified_f__Ruminococcaceae	s__unclassified_f__Ruminococcaceae	OTU1437	42	199	45	5	210	181	19	0	143	3	168	4	2	0	292	1313
p__Proteobacteria	c__Alphaproteobacteria	o__Rickettsiales	f__Rickettsiales_Incertae_Sedis	g__norank_f__Rickettsiales_Incertae_Sedis	s__unclassified_g__norank_f__Rickettsiales_Incertae_Sedis	OTU1447	0	0	0	0	0	0	0	0	0	0	0	0	0	0	1436	1436
p__Bacteroidetes	c__Flavobacteriia	o__Flavobacteriales	f__Flavobacteriaceae	g__Elizabethkingia	s__unclassified_g__Elizabethkingia	OTU1160	0	0	0	0	4	1	0	0	0	0	45	0	0	0	0	50
p__Firmicutes	c__Clostridia	o__Clostridiales	f__Lachnospiraceae	g__unclassified_f__Lachnospiraceae	s__unclassified_f__Lachnospiraceae	OTU1139	16	189	0	0	103	179	1	56	152	337	73	2	202	0	414	1724
p__Proteobacteria	c__Gammaproteobacteria	o__Enterobacteriales	f__Enterobacteriaceae	g__Citrobacter	s__unclassified_g__Citrobacter	OTU1206	7	34	480	98	225	1263	1505	1971	513	108	196	419	549	11294	2788	21450
p__Actinobacteria	c__Actinobacteria	o__Frankiales	f__Acidothermaceae	g__Acidothermus	s__Thermomonosporaceae_bacterium_YE4-D4-16-CH2	OTU1128	0	0	0	0	0	1	0	24	0	0	0	0	0	0	0	25
p__Proteobacteria	c__Betaproteobacteria	o__Burkholderiales	f__Burkholderiaceae	g__Ralstonia	s__Ralstonia_pickettii_g__Ralstonia	OTU1213	0	0	3	6	0	2	1	0	0	0	4	3	2	10	4	35
p__Firmicutes	c__Bacilli	o__Lactobacillales	f__Enterococcaceae	g__Enterococcus	s__unclassified_g__Enterococcus	OTU1672	0	5	0	0	5	0	0	0	0	0	6	0	1	118	0	135
p__Firmicutes	c__Clostridia	o__Clostridiales	f__Ruminococcaceae	g__Oscillibacter	s__uncultured_Clostridiales_bacterium_g__Oscillibacter	OTU17	26	0	45	0	21	0	0	0	35	0	0	9	0	1	0	137
p__Actinobacteria	c__Actinobacteria	o__Streptomycetales	f__Streptomycetaceae	g__Streptomyces	s__Streptomyces_microflavus	OTU1225	0	0	0	0	0	5	0	1	7	0	0	1	0	0	8	22
p__Proteobacteria	c__Deltaproteobacteria	o__Desulfovibrionales	f__Desulfovibrionaceae	g__Desulfovibrio	s__unclassified_g__Desulfovibrio	OTU1467	396	0	1962	251	38	97	0	0	0	0	2	6	1	1	125	2879
p__Firmicutes	c__Clostridia	o__Clostridiales	f__Lachnospiraceae	g__unclassified_f__Lachnospiraceae	s__unclassified_f__Lachnospiraceae	OTU1468	0	0	6	0	0	0	0	0	0	5	16	0	0	0	0	27
p__Proteobacteria	c__Alphaproteobacteria	o__Rhizobiales	f__Rhizobiaceae	g__Rhizobium	s__unclassified_g__Rhizobium	OTU221	0	0	0	0	0	0	0	0	0	0	5	1	1	1	28	36
p__Proteobacteria	c__Alphaproteobacteria	o__Rhizobiales	f__Methylobacteriaceae	g__Microvirga	s__uncultured_Rhizobiales_bacterium_g__Microvirga	OTU1288	0	0	0	0	0	0	0	0	0	0	0	3	4	1	16	24
p__Proteobacteria	c__Alphaproteobacteria	o__Rhizobiales	f__Phyllobacteriaceae	g__Mesorhizobium	s__uncultured_organism_g__Mesorhizobium	OTU1240	0	0	0	0	7	1	0	0	0	0	23	0	1	0	7	39
p__Bacteroidetes	c__Bacteroidia	o__Bacteroidales	f__Porphyromonadaceae	g__Parabacteroides	s__unclassified_g__Parabacteroides	OTU974	0	0	0	0	0	0	1	0	0	1	0	18	18	0	6	44
p__Firmicutes	c__Clostridia	o__Clostridiales	f__Clostridiaceae_1	g__Clostridium_sensu_stricto_1	s__unclassified_g__Clostridium_sensu_stricto_1	OTU955	0	0	0	0	0	0	0	0	0	0	0	703	0	1	0	704
p__Actinobacteria	c__Actinobacteria	o__Micrococcales	f__Brevibacteriaceae	g__Brevibacterium	s__Brevibacterium_ravenspurgense	OTU1147	0	0	0	0	5	0	0	0	0	0	29	0	0	0	0	34
p__Firmicutes	c__Clostridia	o__Clostridiales	f__Lachnospiraceae	g__Tyzzerella	s__unclassified_g__Tyzzerella	OTU195	46	0	96	0	1	0	0	0	34	20	26	6	15	2	81	327
p__Firmicutes	c__Clostridia	o__Clostridiales	f__Family_XIII	g__unclassified_f__Family_XIII	s__unclassified_f__Family_XIII	OTU1422	28	0	19	4	8	0	0	0	0	0	0	1	0	0	0	60
p__Firmicutes	c__Clostridia	o__Clostridiales	f__Lachnospiraceae	g__Anaerosporobacter	s__uncultured_Clostridium_sp._g__Anaerosporobacter	OTU611	393	0	0	0	0	0	0	0	0	102	1	0	9	6	0	511
p__Firmicutes	c__Clostridia	o__Clostridiales	f__Peptococcaceae	g__norank_f__Peptococcaceae	s__unclassified_g__norank_f__Peptococcaceae	OTU978	26	0	0	0	0	0	0	0	0	5	5	3	0	1	0	40
p__Firmicutes	c__Clostridia	o__Clostridiales	f__Ruminococcaceae	g__Anaerotruncus	s__uncultured_bacterium_g__Anaerotruncus	OTU10	0	0	1	0	3	0	0	0	0	0	0	0	0	0	14	18
p__Firmicutes	c__Bacilli	o__Bacillales	f__Bacillaceae	g__Bacillus	s__unclassified_g__Bacillus	OTU1174	0	0	0	0	0	7	0	6	13	0	0	0	0	2	2	30
p__Firmicutes	c__Erysipelotrichia	o__Erysipelotrichales	f__Erysipelotrichaceae	g__unclassified_f__Erysipelotrichaceae	s__unclassified_f__Erysipelotrichaceae	OTU669	316	578	617	36	476	70	29	7	146	51	20	1	18	1	269	2635
p__Actinobacteria	c__Actinobacteria	o__Corynebacteriales	f__Mycobacteriaceae	g__Mycobacterium	s__Mycobacterium_celatum_g__Mycobacterium	OTU1125	0	0	0	0	0	0	0	55	0	0	0	0	0	0	0	55
p__Verrucomicrobia	c__Verrucomicrobiae	o__Verrucomicrobiales	f__Verrucomicrobiaceae	g__Akkermansia	s__unclassified_g__Akkermansia	OTU1424	46	40	38	25	29	34	29	0	45	87	12	4	0	0	3	392
p__Bacteroidetes	c__Bacteroidia	o__Bacteroidales	f__Bacteroidaceae	g__Bacteroides	s__unclassified_g__Bacteroides	OTU1055	0	0	0	0	0	0	2	0	0	21	0	1	0	0	0	24
p__Proteobacteria	c__Gammaproteobacteria	o__Enterobacteriales	f__Enterobacteriaceae	g__Providencia	s__unclassified_g__Providencia	OTU603	1	71	0	0	16	0	13	0	0	23	7	1	11	0	0	143
p__Bacteroidetes	c__Flavobacteriia	o__Flavobacteriales	f__Flavobacteriaceae	g__Chryseobacterium	s__Chryseobacterium_indologenes	OTU1293	0	0	0	0	7	2	0	0	0	0	19	1	0	0	0	29
p__Proteobacteria	c__Gammaproteobacteria	o__Enterobacteriales	f__Enterobacteriaceae	g__unclassified_f__Enterobacteriaceae	s__unclassified_f__Enterobacteriaceae	OTU1313	0	0	0	0	2	0	0	0	0	0	20	0	2	3	0	27
p__Proteobacteria	c__Gammaproteobacteria	o__Enterobacteriales	f__Enterobacteriaceae	g__unclassified_f__Enterobacteriaceae	s__unclassified_f__Enterobacteriaceae	OTU1314	1	0	2	9	9	71	2	2	0	1	3	6	14	1	52	173
p__Proteobacteria	c__Gammaproteobacteria	o__Pseudomonadales	f__Pseudomonadaceae	g__Pseudomonas	s__Pseudomonas_putida_S13.1.2	OTU1488	0	0	0	0	855	1	1	0	0	0	215	1	1	1	0	1075
p__Proteobacteria	c__Alphaproteobacteria	o__Rhodospirillales	f__Rhodospirillaceae	g__unclassified_f__Rhodospirillaceae	s__unclassified_f__Rhodospirillaceae	OTU207	1	0	0	0	0	0	0	0	0	1	0	0	21	1	0	24
p__Firmicutes	c__Clostridia	o__Clostridiales	f__Lachnospiraceae	g__Lachnoclostridium	s__unclassified_g__Lachnoclostridium	OTU211	25	182	121	1	11	93	2	29	122	34	31	589	1350	24	6	2620
p__Firmicutes	c__Clostridia	o__Clostridiales	f__Ruminococcaceae	g__unclassified_f__Ruminococcaceae	s__unclassified_f__Ruminococcaceae	OTU179	70	0	52	0	0	0	0	0	6	0	0	0	0	0	0	128
p__Firmicutes	c__Clostridia	o__Clostridiales	f__Lachnospiraceae	g__Lachnoclostridium	s__unclassified_g__Lachnoclostridium	OTU601	0	0	1	0	6	0	0	0	0	0	0	0	0	1	20	28
p__Actinobacteria	c__Actinobacteria	o__Micrococcales	f__Micrococcaceae	g__Arthrobacter	s__Arthrobacter_psychrolactophilus	OTU596	0	0	0	0	0	0	0	0	0	0	0	17	4	17	0	38
p__Bacteroidetes	c__Bacteroidia	o__Bacteroidales	f__Bacteroidaceae	g__Bacteroides	s__unclassified_g__Bacteroides	OTU1445	0	73	0	0	0	0	211	0	0	0	0	13	4	0	0	301
p__Proteobacteria	c__Alphaproteobacteria	o__Rhizobiales	f__Rhizobiaceae	g__Rhizobium	s__Rhizobium_metallidurans	OTU647	1	0	0	0	0	4	0	0	4	0	0	8	25	5	0	47
p__Proteobacteria	c__Gammaproteobacteria	o__Enterobacteriales	f__Enterobacteriaceae	g__unclassified_f__Enterobacteriaceae	s__unclassified_f__Enterobacteriaceae	OTU1224	0	0	0	3	3	56	1	50	0	0	1	1	10	6	276	407
p__Firmicutes	c__Clostridia	o__Clostridiales	f__Ruminococcaceae	g__unclassified_f__Ruminococcaceae	s__unclassified_f__Ruminococcaceae	OTU1476	1	642	918	1237	0	0	0	0	391	3	373	0	0	29	49	3643
p__Bacteroidetes	c__Bacteroidia	o__Bacteroidales	f__Rikenellaceae	g__Rikenella	s__uncultured_bacterium_g__Rikenella	OTU1417	36	0	0	0	0	0	0	0	0	0	0	5	6	0	19	66
p__Proteobacteria	c__Alphaproteobacteria	o__Rhizobiales	f__Methylobacteriaceae	g__Methylobacterium	s__unclassified_g__Methylobacterium	OTU868	2	1	0	10	0	4	0	5	3	0	0	1	2	27	2	57
p__Firmicutes	c__Clostridia	o__Clostridiales	f__Ruminococcaceae	g__Anaerotruncus	s__unclassified_g__Anaerotruncus	OTU1466	4	0	358	0	0	0	0	0	0	0	0	0	0	0	0	362
p__Firmicutes	c__Erysipelotrichia	o__Erysipelotrichales	f__Erysipelotrichaceae	g__Faecalitalea	s__unclassified_g__Faecalitalea	OTU1107	6	0	0	0	0	0	0	0	0	1	0	208	24	0	0	239
p__Firmicutes	c__Clostridia	o__Clostridiales	f__Ruminococcaceae	g__unclassified_f__Ruminococcaceae	s__unclassified_f__Ruminococcaceae	OTU1481	65	195	176	24	4	0	55	0	9	49	0	1	0	12	73	663
p__Firmicutes	c__Clostridia	o__Clostridiales	f__Ruminococcaceae	g__Anaerotruncus	s__unclassified_g__Anaerotruncus	OTU1472	296	75	172	0	16	0	48	0	27	117	21	0	0	0	26	798
p__Actinobacteria	c__Actinobacteria	o__Coriobacteriales	f__Coriobacteriaceae	g__unclassified_f__Coriobacteriaceae	s__unclassified_f__Coriobacteriaceae	OTU614	0	0	0	0	2	67	0	0	0	27	0	6	10	0	0	112
p__Bacteroidetes	c__Bacteroidia	o__Bacteroidales	f__Porphyromonadaceae	g__Odoribacter	s__unclassified_g__Odoribacter	OTU1462	0	0	84	332	86	0	25	0	0	1	329	23	1	0	13	894
p__Firmicutes	c__Clostridia	o__Clostridiales	f__Lachnospiraceae	g__unclassified_f__Lachnospiraceae	s__unclassified_f__Lachnospiraceae	OTU578	3	1	55	1	2	3	0	0	2	4	5	13	3	0	26	118
p__Bacteroidetes	c__Bacteroidia	o__Bacteroidales	f__Porphyromonadaceae	g__Butyricimonas	s__unclassified_g__Butyricimonas	OTU1045	0	0	0	0	9	0	2	0	0	0	0	17	3	0	0	31
p__Bacteroidetes	c__Bacteroidia	o__Bacteroidales	f__Rikenellaceae	g__Alistipes	s__unclassified_g__Alistipes	OTU1078	0	22	0	15	12	0	0	0	0	0	0	10	1	0	0	60
p__Firmicutes	c__Clostridia	o__Clostridiales	f__Ruminococcaceae	g__unclassified_f__Ruminococcaceae	s__unclassified_f__Ruminococcaceae	OTU985	0	40	0	0	0	0	0	0	0	0	0	0	0	0	0	40
p__Bacteroidetes	c__Bacteroidia	o__Bacteroidales	f__Porphyromonadaceae	g__unclassified_f__Porphyromonadaceae	s__unclassified_f__Porphyromonadaceae	OTU119	0	0	0	0	0	0	0	0	0	0	0	25	0	0	0	25
p__Firmicutes	c__Erysipelotrichia	o__Erysipelotrichales	f__Erysipelotrichaceae	g__Coprobacillus	s__uncultured_bacterium_g__Coprobacillus	OTU1140	16	63	25	0	114	0	0	0	219	130	28	0	2	1	103	701
p__Firmicutes	c__Clostridia	o__Clostridiales	f__P._palm_C-A_51	g__norank_f__P._palm_C-A_51	s__endosymbiont_TC1_of_Trimyema_compressum	OTU192	0	0	0	0	0	0	0	0	0	0	0	0	126	0	0	126
p__Bacteroidetes	c__Bacteroidia	o__Bacteroidales	f__Porphyromonadaceae	g__Parabacteroides	s__unclassified_g__Parabacteroides	OTU632	0	0	0	0	0	0	0	0	0	0	0	39	34	0	0	73
p__Actinobacteria	c__Actinobacteria	o__Corynebacteriales	f__Mycobacteriaceae	g__Mycobacterium	s__unclassified_g__Mycobacterium	OTU1126	0	0	1	0	0	4	0	39	2	0	0	1	0	0	5	52
p__Firmicutes	c__Clostridia	o__Clostridiales	f__Ruminococcaceae	g__Ruminiclostridium_5	s__unclassified_g__Ruminiclostridium_5	OTU612	2	0	0	0	0	2	0	0	1	0	2	14	40	0	5	66
p__Firmicutes	c__Erysipelotrichia	o__Erysipelotrichales	f__Erysipelotrichaceae	g__[Anaerorhabdus]_furcosa_group	s__Anaerorhabdus_furcosa	OTU1455	0	0	0	0	1	0	1	0	0	7	1	29	110	34	193	376
p__Actinobacteria	c__Actinobacteria	o__Micrococcales	f__Cellulomonadaceae	g__Cellulomonas	s__uncultured_bacterium_g__Cellulomonas	OTU538	0	0	0	0	0	1	0	0	0	0	2	0	1	1	11	16
p__Verrucomicrobia	c__Verrucomicrobiae	o__Verrucomicrobiales	f__Verrucomicrobiaceae	g__Akkermansia	s__uncultured_Verrucomicrobia_bacterium_g__Akkermansia	OTU1123	0	65	0	0	80	0	8	12915	0	279	1217	0	0	0	0	14564
p__Firmicutes	c__Negativicutes	o__Selenomonadales	f__Veillonellaceae	g__unclassified_f__Veillonellaceae	s__unclassified_f__Veillonellaceae	OTU568	17	1	5	0	0	0	0	0	114	47	2	0	179	0	57	422
p__Actinobacteria	c__Actinobacteria	o__Micrococcales	f__Microbacteriaceae	g__unclassified_f__Microbacteriaceae	s__unclassified_f__Microbacteriaceae	OTU417	2	10	0	1	1	8	1	4	4	0	11	4	1	6	7	60
p__Proteobacteria	c__Deltaproteobacteria	o__Desulfovibrionales	f__Desulfovibrionaceae	g__Desulfovibrio	s__unclassified_g__Desulfovibrio	OTU1477	29	0	1	675	86	0	0	0	0	0	1	0	0	0	0	792
p__Bacteroidetes	c__Bacteroidia	o__Bacteroidales	f__Porphyromonadaceae	g__Odoribacter	s__unclassified_g__Odoribacter	OTU1112	10	1	0	0	0	13	0	0	10	1	0	0	0	0	0	35
p__Firmicutes	c__Clostridia	o__Clostridiales	f__Ruminococcaceae	g__Ruminiclostridium_5	s__uncultured_bacterium_g__Ruminiclostridium_5	OTU621	0	6	25	6	9	2	0	0	5	65	1	2	68	0	46	235
p__Bacteroidetes	c__Bacteroidia	o__Bacteroidales	f__Bacteroidaceae	g__Bacteroides	s__unclassified_g__Bacteroides	OTU28	0	0	0	0	0	0	1	0	0	1	0	16	28	0	0	46
p__Firmicutes	c__Bacilli	o__Lactobacillales	f__Enterococcaceae	g__Enterococcus	s__unclassified_g__Enterococcus	OTU1480	0	0	0	0	6	0	0	0	0	0	15	0	0	0	0	21
p__Proteobacteria	c__Alphaproteobacteria	o__Rhizobiales	f__Brucellaceae	g__Ochrobactrum	s__Ochrobactrum_pseudogrignonense_g__Ochrobactrum	OTU597	0	0	0	0	15	0	0	0	0	0	38	6	8	15	0	82
p__Firmicutes	c__Clostridia	o__Clostridiales	f__Lachnospiraceae	g__Roseburia	s__Roseburia_hominis_A2-183	OTU965	0	0	0	0	0	68	0	0	0	0	0	0	0	0	0	68
p__Firmicutes	c__Clostridia	o__Clostridiales	f__Lachnospiraceae	g__unclassified_f__Lachnospiraceae	s__unclassified_f__Lachnospiraceae	OTU117	0	0	0	0	0	0	0	0	0	0	0	6	0	117	0	123
p__Verrucomicrobia	c__Verrucomicrobiae	o__Verrucomicrobiales	f__Verrucomicrobiaceae	g__Akkermansia	s__uncultured_Verrucomicrobia_bacterium_g__Akkermansia	OTU1463	0	36	185	0	0	0	1	0	0	15	0	79	89	0	0	405
p__Firmicutes	c__Clostridia	o__Clostridiales	f__Lachnospiraceae	g__Tyzzerella	s__uncultured_Firmicutes_bacterium_g__Tyzzerella	OTU1130	34	6	4	0	1	4	6	0	9	4	2	1	0	0	0	71
p__Actinobacteria	c__Actinobacteria	o__Corynebacteriales	f__Mycobacteriaceae	g__Mycobacterium	s__unclassified_g__Mycobacterium	OTU1450	0	0	0	3	0	3	0	25	2	0	0	0	0	1	3	37
p__Firmicutes	c__Clostridia	o__Clostridiales	f__P._palm_C-A_51	g__norank_f__P._palm_C-A_51	s__endosymbiont_TC1_of_Trimyema_compressum	OTU1474	0	0	0	1511	0	17	0	0	0	0	0	0	0	0	0	1528
p__Firmicutes	c__Clostridia	o__Clostridiales	f__Lachnospiraceae	g__Coprococcus_3	s__unclassified_g__Coprococcus_3	OTU1016	0	0	0	0	0	1	0	0	0	0	0	1	0	1	26	29
p__Bacteroidetes	c__Bacteroidia	o__Bacteroidales	f__Rikenellaceae	g__Rikenella	s__Rikenella_microfusus_DSM_15922	OTU1165	9	0	25	0	24	0	0	0	0	2	7	34	15	0	0	116
p__Actinobacteria	c__Actinobacteria	o__Micrococcales	f__Micrococcaceae	g__Glutamicibacter	s__Glutamicibacter_protophormiae	OTU633	0	0	0	1	1	0	2	0	0	1	2	7	11	18	3	46
p__Bacteroidetes	c__Bacteroidia	o__Bacteroidales	f__Porphyromonadaceae	g__Parabacteroides	s__unclassified_g__Parabacteroides	OTU1164	12	50	0	0	1142	49	12	0	1466	739	727	129	99	0	5	4430
p__Bacteroidetes	c__Bacteroidia	o__Bacteroidales	f__Porphyromonadaceae	g__Parabacteroides	s__unclassified_g__Parabacteroides	OTU1006	236	29	7	0	893	32	1	0	788	20	249	27	21	0	0	2303
p__Bacteroidetes	c__Bacteroidia	o__Bacteroidales	f__Porphyromonadaceae	g__Parabacteroides	s__unclassified_g__Parabacteroides	OTU1002	0	0	0	1	0	0	32	0	0	0	0	122	80	0	0	235
p__Firmicutes	c__Negativicutes	o__Selenomonadales	f__Veillonellaceae	g__Anaerosinus	s__uncultured_bacterium_g__Anaerosinus	OTU1469	70	0	120	0	165	0	0	0	0	97	262	12	0	0	78	804
p__Firmicutes	c__Clostridia	o__Clostridiales	f__Ruminococcaceae	g__Ruminiclostridium_9	s__unclassified_g__Ruminiclostridium_9	OTU1465	54	90	131	1	34	6	0	0	38	69	0	5	0	0	2	430
p__Proteobacteria	c__Gammaproteobacteria	o__Aeromonadales	f__Aeromonadaceae	g__Aeromonas	s__unclassified_g__Aeromonas	OTU1211	0	1	0	0	149	0	45	0	0	129	386	330	135	3	0	1178
p__Firmicutes	c__Clostridia	o__Clostridiales	f__Family_XIII	g__unclassified_f__Family_XIII	s__unclassified_f__Family_XIII	OTU1132	0	0	3	0	0	0	0	0	7	0	0	0	0	0	9	19
p__Cyanobacteria	c__Cyanobacteria	o__norank_c__Cyanobacteria	f__norank_c__Cyanobacteria	g__norank_c__Cyanobacteria	s__Coelastrella_sp._M60_g__norank	OTU1454	0	0	0	0	0	0	0	0	0	0	0	0	2	0	13	15
p__Proteobacteria	c__Gammaproteobacteria	o__Enterobacteriales	f__Enterobacteriaceae	g__Yersinia	s__Yersinia_aleksiciae	OTU792	0	68	0	0	0	0	7	0	43	0	0	1	182	0	0	301
p__Bacteroidetes	c__Bacteroidia	o__Bacteroidales	f__Bacteroidaceae	g__Bacteroides	s__unclassified_g__Bacteroides	OTU1149	527	52	6	343	917	891	753	2942	1132	166	190	99	557	0	344	8919
p__Bacteroidetes	c__Bacteroidia	o__Bacteroidales	f__Porphyromonadaceae	g__Odoribacter	s__unclassified_g__Odoribacter	OTU1427	1006	132	177	57	47	1049	7	0	496	169	0	3	1	0	0	3144
p__Proteobacteria	c__Alphaproteobacteria	o__Rhizobiales	f__Rhizobiaceae	g__Rhizobium	s__unclassified_g__Rhizobium	OTU1291	0	0	0	0	2	6	1	1	0	0	17	4	4	5	4	44
p__Firmicutes	c__Bacilli	o__Lactobacillales	f__Carnobacteriaceae	g__Carnobacterium	s__Carnobacterium_maltaromaticum	OTU1185	0	7	0	0	1	0	8	0	0	2	0	0	1	378	0	397
p__Firmicutes	c__Clostridia	o__Clostridiales	f__Ruminococcaceae	g__Anaerotruncus	s__unclassified_g__Anaerotruncus	OTU996	0	6	17	2	0	3	2	3	2	1	4	4	8	0	15	67
p__Firmicutes	c__Clostridia	o__Clostridiales	f__Lachnospiraceae	g__unclassified_f__Lachnospiraceae	s__unclassified_f__Lachnospiraceae	OTU1380	0	0	0	0	0	0	0	11	0	0	0	0	76	0	0	87
p__Bacteroidetes	c__Bacteroidia	o__Bacteroidales	f__Porphyromonadaceae	g__Parabacteroides	s__unclassified_g__Parabacteroides	OTU35	0	8	0	0	0	0	5	0	0	92	0	43	60	0	0	208
p__Bacteroidetes	c__Bacteroidia	o__Bacteroidales	f__Bacteroidaceae	g__Bacteroides	s__unclassified_g__Bacteroides	OTU139	0	4	1	8	2	0	0	0	27	45	0	71	76	0	0	234
p__Firmicutes	c__Bacilli	o__Lactobacillales	f__Enterococcaceae	g__Enterococcus	s__unclassified_g__Enterococcus	OTU1244	0	52	0	0	0	0	0	0	0	0	0	2	2	1	0	57
p__Firmicutes	c__Clostridia	o__Clostridiales	f__Lachnospiraceae	g__unclassified_f__Lachnospiraceae	s__unclassified_f__Lachnospiraceae	OTU209	0	0	0	153	11	397	0	3	23	72	13	132	3207	0	0	4011
p__Firmicutes	c__Clostridia	o__Clostridiales	f__Lachnospiraceae	g__Lachnoclostridium	s__[Clostridium]_symbiosum	OTU136	250	158	870	0	144	13	0	0	28	120	0	36	1	5	290	1915
p__Actinobacteria	c__Actinobacteria	o__Solirubrobacterales	f__Elev-16S-1332	g__norank_f__Elev-16S-1332	s__unclassified_g__norank_f__Elev-16S-1332	OTU637	0	0	0	0	0	12	0	4	4	0	0	0	1	1	0	22
p__Bacteroidetes	c__Bacteroidia	o__Bacteroidales	f__Bacteroidaceae	g__Bacteroides	s__unclassified_g__Bacteroides	OTU1419	79	0	4	0	1	0	0	0	1	1	0	3	1	0	0	90
p__Proteobacteria	c__Deltaproteobacteria	o__Desulfovibrionales	f__Desulfovibrionaceae	g__Desulfovibrio	s__unclassified_g__Desulfovibrio	OTU1432	3384	724	4804	5891	143	0	1	0	1048	0	1221	123	277	12	1355	18983
p__Actinobacteria	c__Actinobacteria	o__Frankiales	f__Acidothermaceae	g__Acidothermus	s__uncultured_Actinoallomurus_sp.	OTU1121	0	0	0	1	0	13	0	56	5	0	0	0	0	0	0	75
p__Proteobacteria	c__Betaproteobacteria	o__Burkholderiales	f__Alcaligenaceae	g__Achromobacter	s__unclassified_g__Achromobacter	OTU1201	0	2	0	0	1	0	0	0	0	0	3	5	6	4	3	24
p__Proteobacteria	c__Deltaproteobacteria	o__Desulfovibrionales	f__Desulfovibrionaceae	g__Desulfovibrio	s__unclassified_g__Desulfovibrio	OTU1442	18	8	10	24	0	0	0	0	2	0	3	0	0	0	1	66
p__Proteobacteria	c__Alphaproteobacteria	o__Rhizobiales	f__Rhizobiaceae	g__Rhizobium	s__unclassified_g__Rhizobium	OTU616	0	0	0	0	1	0	0	0	0	0	0	6	9	3	0	19
p__Bacteroidetes	c__Bacteroidia	o__Bacteroidales	f__Porphyromonadaceae	g__Coprobacter	s__unclassified_g__Coprobacter	OTU1482	0	0	0	0	46	0	0	0	0	0	0	0	0	0	0	46
p__Firmicutes	c__Clostridia	o__Clostridiales	f__Lachnospiraceae	g__unclassified_f__Lachnospiraceae	s__unclassified_f__Lachnospiraceae	OTU1440	6	14	7	0	1	2	0	2	34	6	1	45	10	0	0	128
p__Bacteroidetes	c__Bacteroidia	o__Bacteroidales	f__Porphyromonadaceae	g__Odoribacter	s__uncultured_bacterium_g__Odoribacter	OTU1434	155	39	0	0	0	0	1	0	0	0	0	2	0	0	0	197
p__Firmicutes	c__Clostridia	o__Clostridiales	f__Ruminococcaceae	g__unclassified_f__Ruminococcaceae	s__unclassified_f__Ruminococcaceae	OTU997	16	0	0	0	0	0	0	0	0	20	0	0	0	1	0	37
p__Firmicutes	c__Clostridia	o__Clostridiales	f__Ruminococcaceae	g__Ruminiclostridium_5	s__uncultured_organism_g__Ruminiclostridium_5	OTU1127	0	0	0	0	0	7	4	28	22	16	0	4	25	0	53	159
p__Proteobacteria	c__Alphaproteobacteria	o__Rhizobiales	f__Xanthobacteraceae	g__unclassified_f__Xanthobacteraceae	s__unclassified_f__Xanthobacteraceae	OTU1483	0	0	0	0	14	0	0	0	0	0	57	2	0	1	0	74
p__Firmicutes	c__Erysipelotrichia	o__Erysipelotrichales	f__Erysipelotrichaceae	g__unclassified_f__Erysipelotrichaceae	s__unclassified_f__Erysipelotrichaceae	OTU123	0	0	11	0	0	0	0	0	7	22	0	129	37	5	0	211
p__Firmicutes	c__Bacilli	o__Lactobacillales	f__Enterococcaceae	g__Enterococcus	s__unclassified_g__Enterococcus	OTU662	0	43	0	0	9	0	1	0	1	2	11	2	6	25	0	100
p__Firmicutes	c__Erysipelotrichia	o__Erysipelotrichales	f__Erysipelotrichaceae	g__unclassified_f__Erysipelotrichaceae	s__unclassified_f__Erysipelotrichaceae	OTU132	10	0	0	0	0	0	0	0	0	44	0	29	8	34	2	127
p__Cyanobacteria	c__Cyanobacteria	o__norank_c__Cyanobacteria	f__norank_c__Cyanobacteria	g__norank_c__Cyanobacteria	s__unclassified_g__norank_c__Cyanobacteria	OTU583	2	0	0	0	0	0	0	34	0	0	0	5	4	0	10	55
p__Firmicutes	c__Clostridia	o__Clostridiales	f__Family_XIII	g__norank_f__Family_XIII	s__unclassified_g__norank_f__Family_XIII	OTU1148	39	33	17	4	35	12	4	1	25	6	58	0	0	0	2	236
p__Actinobacteria	c__Actinobacteria	o__Corynebacteriales	f__Nocardiaceae	g__Nocardia	s__unclassified_g__Nocardia	OTU1334	0	0	0	0	5	0	0	0	0	0	23	0	0	28	2	58
p__Proteobacteria	c__Gammaproteobacteria	o__Enterobacteriales	f__Enterobacteriaceae	g__Morganella	s__unclassified_g__Morganella	OTU1200	0	112	0	0	49	0	113	0	2	380	289	37	64	0	0	1046
p__Actinobacteria	c__Actinobacteria	o__Coriobacteriales	f__Coriobacteriaceae	g__Paraeggerthella	s__Paraeggerthella_hongkongensis	OTU1059	0	0	0	0	6	0	0	0	1	1	3	20	11	5	0	47
p__Proteobacteria	c__Gammaproteobacteria	o__Enterobacteriales	f__Enterobacteriaceae	g__Plesiomonas	s__Plesiomonas_shigelloides	OTU1144	0	72	1	0	15	0	364	0	415	386	4	1149	137	8	0	2551
p__Firmicutes	c__Clostridia	o__Clostridiales	f__Ruminococcaceae	g__Ruminiclostridium_9	s__unclassified_g__Ruminiclostridium_9	OTU694	8	13	42	1	12	0	0	0	0	20	0	0	0	0	0	96
p__Spirochaetae	c__Spirochaetes	o__Spirochaetales	f__Spirochaetaceae	g__Treponema_2	s__unclassified_g__Treponema_2	OTU198	0	0	0	0	0	0	0	0	0	0	0	0	18	0	0	18
p__Firmicutes	c__Clostridia	o__Clostridiales	f__Lachnospiraceae	g__Lactonifactor	s__Lactonifactor_longoviformis	OTU577	1	1	13	0	0	0	0	1	2	4	0	1	12	0	0	35
p__Proteobacteria	c__Gammaproteobacteria	o__Aeromonadales	f__Aeromonadaceae	g__Aeromonas	s__unclassified_g__Aeromonas	OTU1489	2	0	0	0	276	0	1	0	0	153	437	67	37	1	0	974
p__Firmicutes	c__Negativicutes	o__Selenomonadales	f__Veillonellaceae	g__Anaerosinus	s__uncultured_bacterium_g__Anaerosinus	OTU1444	0	69	0	0	0	0	0	0	0	0	0	0	0	0	0	69
p__Firmicutes	c__Clostridia	o__Clostridiales	f__Ruminococcaceae	g__Anaerotruncus	s__unclassified_g__Anaerotruncus	OTU185	0	0	2	15	0	0	0	0	4	0	0	0	0	0	0	21
p__Firmicutes	c__Clostridia	o__Clostridiales	f__Ruminococcaceae	g__Anaerotruncus	s__unclassified_g__Anaerotruncus	OTU1157	772	14	14	7	166	327	13	0	94	164	89	3	0	0	51	1714
p__Firmicutes	c__Clostridia	o__Clostridiales	f__Lachnospiraceae	g__unclassified_f__Lachnospiraceae	s__unclassified_f__Lachnospiraceae	OTU187	189	359	735	49	190	119	2	3	67	292	273	261	2	5	16	2562
p__Bacteroidetes	c__Bacteroidia	o__Bacteroidales	f__Bacteroidaceae	g__Bacteroides	s__unclassified_g__Bacteroides	OTU1116	11	17	0	0	0	488	153	2	86	33	0	39	16	0	0	845
p__Bacteroidetes	c__Bacteroidia	o__Bacteroidales	f__Bacteroidaceae	g__Bacteroides	s__unclassified_g__Bacteroides	OTU1113	0	252	0	0	0	42	0	0	28	0	0	0	0	0	0	322
p__Firmicutes	c__Clostridia	o__Clostridiales	f__Lachnospiraceae	g__unclassified_f__Lachnospiraceae	s__unclassified_f__Lachnospiraceae	OTU182	2	0	9	0	0	2	0	0	0	1	0	0	0	1	2	17
p__Bacteroidetes	c__Bacteroidia	o__Bacteroidales	f__Bacteroidaceae	g__Bacteroides	s__unclassified_g__Bacteroides	OTU1110	357	142	191	87	35	4516	5806	0	212	320	128	25	611	0	491	12921
p__Actinobacteria	c__Actinobacteria	o__Corynebacteriales	f__Nocardiaceae	g__Rhodococcus	s__Rhodococcus_hoagii	OTU797	0	0	0	0	0	0	0	0	0	0	0	7	6	8	4	25
p__Firmicutes	c__Clostridia	o__Clostridiales	f__Clostridiaceae_1	g__Clostridium_sensu_stricto_1	s__unclassified_g__Clostridium_sensu_stricto_1	OTU754	0	2	0	0	0	1	0	0	15	2	0	11	0	0	0	31
p__Firmicutes	c__Clostridia	o__Clostridiales	f__Lachnospiraceae	g__Coprococcus_1	s__uncultured_bacterium_g__Coprococcus_1	OTU581	0	0	0	0	0	0	0	0	0	0	0	0	69	0	0	69
p__Actinobacteria	c__Actinobacteria	o__Corynebacteriales	f__Mycobacteriaceae	g__Mycobacterium	s__unclassified_g__Mycobacterium	OTU844	2	1	0	6	0	6	1	14	4	0	0	7	7	4	17	69
p__Proteobacteria	c__Gammaproteobacteria	o__Pseudomonadales	f__Moraxellaceae	g__Acinetobacter	s__unclassified_g__Acinetobacter	OTU1170	0	0	0	0	3	0	0	0	0	0	5	4	25	1	0	38
p__Firmicutes	c__Clostridia	o__Clostridiales	f__Ruminococcaceae	g__unclassified_f__Ruminococcaceae	s__unclassified_f__Ruminococcaceae	OTU628	13	1	60	0	2	0	0	0	2	0	34	0	135	0	208	455
p__Actinobacteria	c__Actinobacteria	o__Micromonosporales	f__Micromonosporaceae	g__Micromonospora	s__unclassified_g__Micromonospora	OTU574	1	0	0	1	0	1	0	1	4	0	0	4	21	0	2	35
p__Proteobacteria	c__Betaproteobacteria	o__Burkholderiales	f__Comamonadaceae	g__Comamonas	s__Comamonas_testosteroni_TK102	OTU1183	0	0	0	0	16	0	0	0	0	0	14	1	7	0	0	38
p__Proteobacteria	c__Alphaproteobacteria	o__Rhizobiales	f__Bradyrhizobiaceae	g__Bosea	s__unclassified_g__Bosea	OTU205	0	0	0	0	1	2	0	0	0	0	9	8	10	4	12	46
p__Firmicutes	c__Clostridia	o__Clostridiales	f__Ruminococcaceae	g__[Eubacterium]_coprostanoligenes_group	s__uncultured_bacterium_g__[Eubacterium]_coprostanoligenes_group	OTU1038	5	0	0	0	0	0	0	0	91	0	0	5	0	0	0	101
p__Proteobacteria	c__Gammaproteobacteria	o__Xanthomonadales	f__Xanthomonadaceae	g__Stenotrophomonas	s__Stenotrophomonas_rhizophila_g__Stenotrophomonas	OTU1203	0	0	0	0	0	13	0	0	0	0	0	2	1	0	0	16
p__Firmicutes	c__Clostridia	o__Clostridiales	f__Lachnospiraceae	g__unclassified_f__Lachnospiraceae	s__unclassified_f__Lachnospiraceae	OTU210	0	0	0	0	0	0	0	1	0	0	0	0	97	0	0	98
p__Bacteroidetes	c__Bacteroidia	o__Bacteroidales	f__unclassified_o__Bacteroidales	g__unclassified_o__Bacteroidales	s__unclassified_o__Bacteroidales	OTU584	0	0	0	0	0	0	0	0	0	0	0	14	33	0	0	47
p__Proteobacteria	c__Betaproteobacteria	o__Burkholderiales	f__Comamonadaceae	g__Comamonas	s__Comamonas_aquatica	OTU1177	0	0	0	0	171	0	0	0	0	0	139	0	13	0	0	323
p__Bacteroidetes	c__Bacteroidia	o__Bacteroidales	f__Porphyromonadaceae	g__Odoribacter	s__uncultured_bacterium_g__Odoribacter	OTU156	0	0	0	1	10	0	1	0	0	0	0	5	2	0	0	19
p__Bacteroidetes	c__Bacteroidia	o__Bacteroidales	f__Bacteroidales_S24-7_group	g__norank_f__Bacteroidales_S24-7_group	s__uncultured_Bacteroidales_bacterium_g__norank_f__Bacteroidales_S24-7_group	OTU1020	3	0	0	14	0	0	0	0	0	0	0	3	23	0	0	43
p__Actinobacteria	c__Actinobacteria	o__Solirubrobacterales	f__YNPFFP1	g__norank_f__YNPFFP1	s__uncultured_bacterium_g__norank_f__YNPFFP1	OTU1129	1	0	0	0	0	13	0	53	6	0	0	0	0	0	0	73
p__Bacteroidetes	c__Bacteroidia	o__Bacteroidales	f__Rikenellaceae	g__Alistipes	s__unclassified_g__Alistipes	OTU1050	2	0	0	0	10	0	0	0	0	1	0	11	10	0	0	34
p__Actinobacteria	c__Actinobacteria	o__Propionibacteriales	f__Propionibacteriaceae	g__Microlunatus	s__Microlunatus_aurantiacus	OTU639	0	1	0	0	0	1	0	0	1	0	0	4	1	0	14	22
p__Firmicutes	c__Clostridia	o__Clostridiales	f__Ruminococcaceae	g__Ruminiclostridium_5	s__unclassified_g__Ruminiclostridium_5	OTU1479	0	0	17	0	10	0	0	0	0	5	0	0	0	0	0	32
p__Firmicutes	c__Bacilli	o__Lactobacillales	f__Streptococcaceae	g__Lactococcus	s__unclassified_g__Lactococcus	OTU1210	0	0	0	0	3	2	0	0	0	1	8	277	138	2673	0	3102
p__Firmicutes	c__Clostridia	o__Clostridiales	f__Ruminococcaceae	g__unclassified_f__Ruminococcaceae	s__unclassified_f__Ruminococcaceae	OTU1136	3	17	14	7	11	42	3	0	52	44	29	16	69	3	67	377
p__Bacteroidetes	c__Flavobacteriia	o__Flavobacteriales	f__Flavobacteriaceae	g__Flavobacterium	s__Flavobacterium_oncorhynchi	OTU1239	0	0	0	0	19	0	0	0	0	0	6	0	9	0	0	34
p__Proteobacteria	c__Alphaproteobacteria	o__Rhizobiales	f__Rhizobiaceae	g__Rhizobium	s__Noccaea_caerulescens_g__Rhizobium	OTU237	0	0	0	0	6	0	0	0	0	0	30	6	10	2	0	54
p__Firmicutes	c__Clostridia	o__Clostridiales	f__Family_XIII	g__[Eubacterium]_brachy_group	s__uncultured_Eubacteriaceae_bacterium_g__[Eubacterium]_brachy_group	OTU18	0	8	10	5	0	0	0	0	5	24	1	23	3	4	22	105
p__Actinobacteria	c__Actinobacteria	o__Corynebacteriales	f__Mycobacteriaceae	g__Mycobacterium	s__unclassified_g__Mycobacterium	OTU901	2	1	0	1	0	4	0	3	6	0	1	18	3	3	167	209
p__Bacteroidetes	c__Bacteroidia	o__Bacteroidales	f__Bacteroidaceae	g__Bacteroides	s__Bacteroidaceae_bacterium_MS4	OTU666	0	1	0	0	0	0	1	0	0	57	0	6	4	0	0	69
p__Bacteroidetes	c__Bacteroidia	o__Bacteroidales	f__Porphyromonadaceae	g__Parabacteroides	s__unclassified_g__Parabacteroides	OTU1471	0	1	65	0	5	0	2	0	151	2	0	106	6	0	0	338
p__Proteobacteria	c__Gammaproteobacteria	o__unclassified_c__Gammaproteobacteria	f__unclassified_c__Gammaproteobacteria	g__unclassified_c__Gammaproteobacteria	s__unclassified_c__Gammaproteobacteria	OTU1117	0	0	0	0	17	0	14	0	0	17	6	5	1	0	0	60
p__Firmicutes	c__Bacilli	o__Lactobacillales	f__Streptococcaceae	g__Lactococcus	s__unclassified_g__Lactococcus	OTU605	0	0	0	0	2	0	0	0	0	0	7	4	5	6	0	24
p__Actinobacteria	c__Actinobacteria	o__Corynebacteriales	f__Mycobacteriaceae	g__Mycobacterium	s__uncultured_Mycobacterium_sp._g__Mycobacterium	OTU858	0	0	0	0	0	6	0	3	0	0	0	2	0	0	6	17
p__Actinobacteria	c__Actinobacteria	o__Micrococcales	f__Micrococcaceae	g__Paenarthrobacter	s__unclassified_g__Paenarthrobacter	OTU128	0	0	0	0	2	0	1	0	0	0	13	69	37	39	1	162
p__Firmicutes	c__Clostridia	o__Clostridiales	f__Lachnospiraceae	g__Lachnoclostridium	s__unclassified_g__Lachnoclostridium	OTU618	0	1	156	120	0	0	20	6	129	1	33	118	11	35	0	630
p__Cyanobacteria	c__Cyanobacteria	o__norank_c__Cyanobacteria	f__norank_c__Cyanobacteria	g__norank_c__Cyanobacteria	s__uncultured_Chlorophyta_g__norank	OTU736	4	0	0	1	0	2	1	6	1	0	0	0	1	0	5	21
p__Firmicutes	c__Erysipelotrichia	o__Erysipelotrichales	f__Erysipelotrichaceae	g__Faecalitalea	s__unclassified_g__Faecalitalea	OTU170	3	0	7	5	10	34	19	3	5	36	2	7	33	0	33	197
p__Firmicutes	c__Clostridia	o__Clostridiales	f__Ruminococcaceae	g__Butyricicoccus	s__unclassified_g__Butyricicoccus	OTU544	1	0	45	0	0	12	1	0	1	0	2	0	21	0	64	147
p__Proteobacteria	c__Gammaproteobacteria	o__Pseudomonadales	f__Moraxellaceae	g__Acinetobacter	s__unclassified_g__Acinetobacter	OTU1364	0	0	0	0	342	0	0	0	0	0	459	5	33	4	0	843
p__Bacteroidetes	c__Bacteroidia	o__Bacteroidales	f__Bacteroidaceae	g__Bacteroides	s__unclassified_g__Bacteroides	OTU1478	1	0	0	0	1862	0	0	0	0	0	78	1	0	0	2	1944
p__Firmicutes	c__Clostridia	o__Clostridiales	f__Lachnospiraceae	g__unclassified_f__Lachnospiraceae	s__unclassified_f__Lachnospiraceae	OTU981	0	0	0	0	0	0	0	0	0	0	0	1	0	42	0	43
p__Firmicutes	c__Negativicutes	o__Selenomonadales	f__Veillonellaceae	g__unclassified_f__Veillonellaceae	s__unclassified_f__Veillonellaceae	OTU1146	0	0	0	45	0	0	0	0	0	2978	0	0	0	0	0	3023
p__Firmicutes	c__Clostridia	o__Clostridiales	f__Ruminococcaceae	g__unclassified_f__Ruminococcaceae	s__unclassified_f__Ruminococcaceae	OTU545	0	0	0	32	0	0	0	0	0	152	0	0	0	0	0	184
p__Proteobacteria	c__Gammaproteobacteria	o__Pseudomonadales	f__Pseudomonadaceae	g__Pseudomonas	s__unclassified_g__Pseudomonas	OTU1491	1	1	0	1	205	0	0	0	0	1	69	2	1	0	0	281
p__Bacteroidetes	c__Bacteroidia	o__Bacteroidales	f__Porphyromonadaceae	g__Odoribacter	s__unclassified_g__Odoribacter	OTU129	0	0	0	0	0	0	0	0	0	0	0	57	10	0	0	67
p__Cyanobacteria	c__Cyanobacteria	o__norank_c__Cyanobacteria	f__norank_c__Cyanobacteria	g__norank_c__Cyanobacteria	s__unclassified_g__norank_c__Cyanobacteria	OTU330	3	0	0	0	0	1	1	8	0	0	0	1	3	1	13	31
p__Firmicutes	c__Clostridia	o__Clostridiales	f__Ruminococcaceae	g__Anaerotruncus	s__unclassified_g__Anaerotruncus	OTU1100	39	0	13	17	68	0	0	0	9	18	5	0	1	0	6	176
p__Firmicutes	c__Clostridia	o__Clostridiales	f__Lachnospiraceae	g__norank_f__Lachnospiraceae	s__uncultured_Firmicutes_bacterium_g__norank_f__Lachnospiraceae	OTU1292	13	0	1	0	0	5	0	0	0	0	0	0	0	0	0	19
p__Bacteroidetes	c__Bacteroidia	o__Bacteroidales	f__Rikenellaceae	g__Alistipes	s__Alistipes_indistinctus_YIT_12060	OTU96	0	6	0	0	0	3	1	0	0	0	0	20	1	0	0	31
p__Actinobacteria	c__Actinobacteria	o__Coriobacteriales	f__Coriobacteriaceae	g__Gordonibacter	s__uncultured_bacterium_g__Gordonibacter	OTU111	0	2	0	0	1	0	10	0	0	11	14	61	2	3	1	105
p__Bacteroidetes	c__Sphingobacteriia	o__Sphingobacteriales	f__Sphingobacteriaceae	g__Sphingobacterium	s__Sphingobacterium_multivorum	OTU1150	0	0	0	0	11	0	0	0	0	0	9	1	0	0	0	21
p__Bacteroidetes	c__Bacteroidia	o__Bacteroidales	f__Bacteroidaceae	g__Bacteroides	s__unclassified_g__Bacteroides	OTU1153	466	32	0	13	3	8	10	296	661	78	157	48	12	0	0	1784
p__Bacteroidetes	c__Bacteroidia	o__Bacteroidales	f__Porphyromonadaceae	g__Parabacteroides	s__uncultured_bacterium_g__Parabacteroides	OTU1111	844	0	0	0	1	1174	0	0	0	0	0	0	0	0	410	2429
p__Verrucomicrobia	c__Verrucomicrobiae	o__Verrucomicrobiales	f__Verrucomicrobiaceae	g__Akkermansia	s__uncultured_Verrucomicrobiaceae_bacterium_g__Akkermansia	OTU1435	0	317	0	0	0	0	0	0	0	0	1	38	87	1	0	444
p__Proteobacteria	c__Betaproteobacteria	o__Burkholderiales	f__Alcaligenaceae	g__norank_f__Alcaligenaceae	s__unclassified_g__norank_f__Alcaligenaceae	OTU1163	0	0	0	0	0	0	0	0	0	0	17	0	0	0	0	17
p__Firmicutes	c__Clostridia	o__Clostridiales	f__Peptostreptococcaceae	g__Romboutsia	s__unclassified_g__Romboutsia	OTU124	0	1	0	0	0	17	0	77	65	2	0	1344	67	0	0	1573
p__Actinobacteria	c__Actinobacteria	o__Corynebacteriales	f__Nocardiaceae	g__Rhodococcus	s__unclassified_g__Rhodococcus	OTU1303	1	0	0	2	8	9	0	0	1	0	23	47	13	41	6	151
p__Bacteroidetes	c__Bacteroidia	o__Bacteroidales	f__Rikenellaceae	g__Alistipes	s__uncultured_bacterium_g__Alistipes	OTU1031	0	18	3	3	13	0	0	0	0	0	0	14	8	0	0	59
p__Actinobacteria	c__Actinobacteria	o__Solirubrobacterales	f__Conexibacteraceae	g__Conexibacter	s__unclassified_g__Conexibacter	OTU1457	0	0	0	0	0	0	0	0	0	0	0	0	0	0	23	23
p__Firmicutes	c__Clostridia	o__Clostridiales	f__Ruminococcaceae	g__unclassified_f__Ruminococcaceae	s__unclassified_f__Ruminococcaceae	OTU1099	4	4	0	2	2	0	1	0	2	3	0	2	0	0	3	23
p__Fusobacteria	c__Fusobacteriia	o__Fusobacteriales	f__Fusobacteriaceae	g__Fusobacterium	s__Fusobacterium_varium	OTU196	0	0	0	0	0	3553	10	0	0	0	0	0	1491	0	0	5054
p__Bacteroidetes	c__Bacteroidia	o__Bacteroidales	f__Porphyromonadaceae	g__Parabacteroides	s__unclassified_g__Parabacteroides	OTU634	0	0	0	0	0	0	0	0	2	0	0	31	20	0	0	53
p__Deferribacteres	c__Deferribacteres	o__Deferribacterales	f__Deferribacteraceae	g__Mucispirillum	s__unclassified_g__Mucispirillum	OTU1159	0	0	0	0	0	0	50	0	0	0	154	0	0	0	0	204
p__Deferribacteres	c__Deferribacteres	o__Deferribacterales	f__Deferribacteraceae	g__Mucispirillum	s__bacterium_Lincoln_Park_3	OTU1081	79	0	0	0	0	0	0	0	0	0	0	0	0	0	0	79
p__Bacteroidetes	c__Bacteroidia	o__Bacteroidales	f__Porphyromonadaceae	g__Odoribacter	s__uncultured_bacterium_g__Odoribacter	OTU1166	0	0	0	22	0	0	0	0	0	0	504	0	0	0	5	531
p__Bacteroidetes	c__Sphingobacteriia	o__Sphingobacteriales	f__unclassified_o__Sphingobacteriales	g__unclassified_o__Sphingobacteriales	s__unclassified_o__Sphingobacteriales	OTU1114	7	6	27	583	165	701	14	0	175	879	469	0	0	0	155	3181
p__Bacteroidetes	c__Bacteroidia	o__Bacteroidales	f__Rikenellaceae	g__Alistipes	s__unclassified_g__Alistipes	OTU1015	0	0	45	0	2	0	1	0	0	2	0	48	280	0	0	378
p__Actinobacteria	c__Actinobacteria	o__Propionibacteriales	f__Nocardioidaceae	g__Mumia	s__uncultured_bacterium_g__Mumia	OTU1097	0	0	0	0	0	0	0	0	0	0	0	0	0	0	356	356
p__Firmicutes	c__Clostridia	o__Clostridiales	f__Family_XIII	g__norank_f__Family_XIII	s__unclassified_g__norank_f__Family_XIII	OTU537	3	0	0	0	0	2	0	1	0	1	28	3	5	0	0	43
p__Chloroflexi	c__Thermomicrobia	o__JG30-KF-CM45	f__norank_o__JG30-KF-CM45	g__norank_o__JG30-KF-CM45	s__uncultured_bacterium_g__norank_o__JG30-KF-CM45	OTU557	0	2	0	0	0	0	0	0	7	0	0	2	3	1	28	43
p__Firmicutes	c__Negativicutes	o__Selenomonadales	f__Veillonellaceae	g__unclassified_f__Veillonellaceae	s__unclassified_f__Veillonellaceae	OTU1431	3899	1087	3591	0	177	0	0	0	2597	49	173	0	0	0	180	11753
p__Proteobacteria	c__Gammaproteobacteria	o__Enterobacteriales	f__Enterobacteriaceae	g__Serratia	s__unclassified_g__Serratia	OTU1666	0	16	0	0	3	9	0	0	87	16	2	3	10	0	7	153
p__Firmicutes	c__Clostridia	o__Clostridiales	f__Lachnospiraceae	g__unclassified_f__Lachnospiraceae	s__unclassified_f__Lachnospiraceae	OTU1470	0	1145	255	210	378	0	0	0	99	0	50	0	0	0	0	2137
p__Firmicutes	c__Clostridia	o__Clostridiales	f__Lachnospiraceae	g__unclassified_f__Lachnospiraceae	s__unclassified_f__Lachnospiraceae	OTU1475	0	0	0	84	0	0	0	0	0	0	0	0	0	0	0	84
p__Proteobacteria	c__Alphaproteobacteria	o__Rhizobiales	f__Bradyrhizobiaceae	g__Bradyrhizobium	s__unclassified_g__Bradyrhizobium	OTU415	1	0	0	1	0	7	0	19	9	0	0	1	0	4	9	51
p__Firmicutes	c__Clostridia	o__Clostridiales	f__Ruminococcaceae	g__Anaerotruncus	s__unclassified_g__Anaerotruncus	OTU999	22	0	16	2	6	24	0	0	2	9	26	14	1	0	1	123
p__Proteobacteria	c__Gammaproteobacteria	o__Pseudomonadales	f__Pseudomonadaceae	g__Pseudomonas	s__unclassified_g__Pseudomonas	OTU1214	0	0	0	1	43	1	0	0	0	0	10	2	3	0	0	60
p__Actinobacteria	c__Actinobacteria	o__Pseudonocardiales	f__Pseudonocardiaceae	g__Actinomycetospora	s__uncultured_bacterium_g__Actinomycetospora	OTU125	0	0	0	1	0	7	0	4	1	0	0	2	4	0	2	21
p__Firmicutes	c__Erysipelotrichia	o__Erysipelotrichales	f__Erysipelotrichaceae	g__Faecalitalea	s__unclassified_g__Faecalitalea	OTU586	0	0	0	0	0	0	0	0	0	0	0	0	1483	0	0	1483
p__Proteobacteria	c__Gammaproteobacteria	o__Enterobacteriales	f__Enterobacteriaceae	g__unclassified_f__Enterobacteriaceae	s__unclassified_f__Enterobacteriaceae	OTU1028	0	2	0	0	0	0	27	8	7	1	0	3	4	1	0	53
p__Firmicutes	c__Clostridia	o__Clostridiales	f__Lachnospiraceae	g__Roseburia	s__unclassified_g__Roseburia	OTU1115	0	1	0	0	1	520	0	8	1	0	0	2	0	0	0	533
p__Firmicutes	c__Clostridia	o__Clostridiales	f__Ruminococcaceae	g__Ruminococcaceae_UCG-008	s__unclassified_g__Ruminococcaceae_UCG-008	OTU613	8	0	0	0	0	83	4	0	7	1	24	0	250	0	0	377
p__Bacteroidetes	c__Bacteroidia	o__Bacteroidales	f__Porphyromonadaceae	g__Parabacteroides	s__Parabacteroides_sp._HGS0025	OTU1131	0	33	38	0	0	0	0	0	143	0	0	50	17	0	0	281
p__Proteobacteria	c__Gammaproteobacteria	o__Aeromonadales	f__Aeromonadaceae	g__Aeromonas	s__unclassified_g__Aeromonas	OTU661	0	0	0	0	0	0	3	0	0	6	0	8	0	0	0	17
p__Firmicutes	c__Negativicutes	o__Selenomonadales	f__Veillonellaceae	g__unclassified_f__Veillonellaceae	s__unclassified_f__Veillonellaceae	OTU1168	0	20	24	16	24	9	45	194	47	12	100	12	0	0	9	512
p__Bacteroidetes	c__Bacteroidia	o__Bacteroidales	f__Rikenellaceae	g__Alistipes	s__uncultured_bacterium_g__Alistipes	OTU672	0	0	0	0	0	0	0	0	0	0	0	2	3	0	19	24
p__Bacteroidetes	c__Bacteroidia	o__Bacteroidales	f__Bacteroidaceae	g__Bacteroides	s__unclassified_g__Bacteroides	OTU1161	1340	313	46	1099	1510	2	3	4909	2109	685	367	293	72	2	622	13372
p__Firmicutes	c__Bacilli	o__Bacillales	f__Planococcaceae	g__Kurthia	s__unclassified_g__Kurthia	OTU1202	0	0	0	0	0	0	0	0	0	0	0	11	8	279	0	298
p__Firmicutes	c__Negativicutes	o__Selenomonadales	f__Veillonellaceae	g__unclassified_f__Veillonellaceae	s__unclassified_f__Veillonellaceae	OTU640	0	26	22	10	13	4	44	171	77	5	85	10	0	0	12	479
p__Proteobacteria	c__Gammaproteobacteria	o__Pseudomonadales	f__Moraxellaceae	g__Acinetobacter	s__unclassified_g__Acinetobacter	OTU670	0	1	0	0	633	0	0	0	0	0	501	84	391	58	0	1668
p__Firmicutes	c__Clostridia	o__Clostridiales	f__Ruminococcaceae	g__Hydrogenoanaerobacterium	s__unclassified_g__Hydrogenoanaerobacterium	OTU1428	61	0	278	74	32	0	0	0	7	1	328	12	1	1	8	803
p__Bacteroidetes	c__Bacteroidia	o__Bacteroidales	f__Rikenellaceae	g__Alistipes	s__uncultured_Rikenellaceae_bacterium_g__Alistipes	OTU562	0	0	0	0	0	0	0	0	0	0	0	12	12	0	0	24
																						406905
