# Supplementary material for: Comparison of intestinal microbes in female and male Chinese concave‐eared frogs (Odorrana tormota) and effect of nematode infection on gut bacterial communities
Source: Microbiologyopen. 2018 Oct 11;8(6):e00749. doi: 10.1002/mbo3.749 (PMC6562124; doi:10.1002/mbo3.749)
Supplement: Supplementary file 9 [file MBO3-8-e00749-s009.xlsx]

## Sheet: Sheet1
Suuplementary Table 2 Phylogenetic analyses of putative chitin degradation genes from the concave-eared frogs intestinal microbiomes.
sample	dbCAN domain model	query ID	Taxonomy
RTF	GH18	97_10361_gene_1_1	p__Bacteroidetes;c__Bacteroidia;o__Bacteroidales;f__Porphyromonadaceae;g__Parabacteroides;s__Parabacteroides_gordonii
	GH18	97_1068_gene_10_1	p__Bacteroidetes;c__Bacteroidia;o__Bacteroidales;f__Porphyromonadaceae;g__Parabacteroides;s__Parabacteroides_gordonii
	GH18	97_11494_gene_1_1	p__Bacteroidetes;c__Bacteroidia;o__Bacteroidales;f__Bacteroidaceae;g__Bacteroides;s__Bacteroides_ovatus
	GH18	97_1195_gene_12_1	p__Firmicutes;c__Negativicutes;o__Selenomonadales;f__Selenomonadaceae;g__Propionispira;s__Propionispira_raffinosivorans
	GH18	97_1203_gene_6_1	p__Bacteroidetes;c__Bacteroidia;o__Bacteroidales;f__Bacteroidaceae;g__Bacteroides;
	GH18	97_120442_gene_1_1	p__Firmicutes;c__Clostridia;o__Clostridiales;f__Lachnospiraceae;g__Anaerostipes;s__Anaerostipes_caccae
	GH18	97_1228_gene_12_1	p__Bacteroidetes;c__Bacteroidia;o__Bacteroidales;f__Bacteroidaceae;g__Bacteroides;s__Bacteroides_uniformis
	GH18	97_1426_gene_19_1	p__Bacteroidetes;c__Bacteroidia;o__Bacteroidales;f__Bacteroidaceae;g__Bacteroides;s__Bacteroides_uniformis
	GH18	97_14843_gene_3_1	p__Proteobacteria;c__Gammaproteobacteria;o__Enterobacterales;f__Enterobacteriaceae;g__Citrobacter;
	GH18	97_14_gene_141_1	p__Bacteroidetes;c__Bacteroidia;o__Bacteroidales;f__Bacteroidaceae;g__Bacteroides;s__Bacteroides_fragilis
	GH18	97_15179_gene_3_1	p__Bacteroidetes;c__Bacteroidia;o__Bacteroidales;f__Bacteroidaceae;g__Bacteroides;s__Bacteroides_ovatus
	GH18	97_16387_gene_2_1	p__Bacteroidetes;c__Bacteroidia;o__Bacteroidales;f__Bacteroidaceae;g__Bacteroides;s__Bacteroides_caccae
	GH18	97_167_gene_73_1	p__Firmicutes;c__Clostridia;o__Clostridiales;f__Ruminococcaceae;g__Ethanoligenens;s__Ethanoligenens_harbinense
	GH18	97_1899_gene_10_1	p__Bacteroidetes;c__Sphingobacteriia;o__Sphingobacteriales;f__Sphingobacteriaceae;g__Pedobacter;s__Pedobacter_kyungheensis
	GH18	97_19661_gene_3_1	p__Bacteroidetes;c__Bacteroidia;o__Bacteroidales;f__Bacteroidaceae;g__Bacteroides;s__Bacteroides_caccae
	GH18	97_19831_gene_1_1	p__Firmicutes;c__Clostridia;o__Clostridiales;f__Clostridiaceae;g__Clostridium;s__Clostridium_sp._C105KSO15
	GH18	97_20782_gene_1_1	p__Bacteroidetes;c__Bacteroidia;o__Bacteroidales;f__Bacteroidaceae;g__Bacteroides;s__Bacteroides_oleiciplenus
	GH18	97_21400_gene_1_1	p__Firmicutes;c__Clostridia;o__Clostridiales;f__Clostridiaceae;g__Clostridium;s__uncultured_Clostridium_sp.
	GH18	97_21642_gene_1_1	p__Bacteroidetes;c__Bacteroidia;o__Bacteroidales;f__Bacteroidaceae;g__Bacteroides;s__Bacteroides_fluxus
	GH18	97_227_gene_46_1	p__Bacteroidetes;c__Bacteroidia;o__Bacteroidales;f__Bacteroidaceae;g__Bacteroides;
	GH18	97_2310_gene_13_1	p__Firmicutes;c__Clostridia;o__Clostridiales;f__norank;g__Pseudoflavonifractor;s__Pseudoflavonifractor_capillosus
	GH18	97_23_gene_115_1	p__Bacteroidetes;c__Bacteroidia;o__Bacteroidales;f__Bacteroidaceae;g__Bacteroides;s__uncultured_Bacteroides_sp.
	GH18	97_2433_gene_3_1	p__Proteobacteria;c__Gammaproteobacteria;o__Enterobacterales;f__Enterobacteriaceae;g__Yokenella;s__Yokenella_regensburgei
	GH18	97_2434_gene_13_1	p__Firmicutes;c__Bacilli;o__Bacillales;f__Paenibacillaceae;g__Paenibacillus;s__Paenibacillus_sanguinis
	GH18	97_2540_gene_7_1	p__Firmicutes;c__Clostridia;o__Clostridiales;f__Lachnospiraceae;g__Dorea;s__Dorea_sp._5-2
	GH18	97_2561_gene_7_1	p__Firmicutes;c__Clostridia;o__Clostridiales;f__Clostridiaceae;g__Clostridium;s__Clostridium_sp._KNHs209
	GH18	97_295_gene_15_1	p__Bacteroidetes;c__Bacteroidia;o__Bacteroidales;f__Bacteroidaceae;g__Bacteroides;s__Bacteroides_thetaiotaomicron
	GH18	97_32181_gene_2_1	p__Actinobacteria;c__Coriobacteriia;o__Eggerthellales;f__Eggerthellaceae;g__Eggerthella;s__Eggerthella_lenta
	GH18	97_32429_gene_2_1	p__Actinobacteria;c__Coriobacteriia;o__Eggerthellales;f__Eggerthellaceae;g__Eggerthella;s__Eggerthella_lenta
	GH18	97_3258_gene_12_1	p__Firmicutes;c__Clostridia;o__Clostridiales
	GH18	97_3564_gene_4_1	p__Bacteroidetes;c__Bacteroidia;o__Bacteroidales;f__Bacteroidaceae;g__Bacteroides;s__Bacteroides_thetaiotaomicron
	GH18	97_358_gene_11_1	p__Bacteroidetes;c__Bacteroidia;o__Bacteroidales;f__Bacteroidaceae;g__Bacteroides;s__Bacteroides_thetaiotaomicron
	GH18	97_376_gene_27_1	p__Firmicutes;c__Clostridia;o__Clostridiales;f__Clostridiaceae;g__Clostridium;s__uncultured_Clostridium_sp.
	GH18	97_379_gene_13_1	p__Bacteroidetes;c__Bacteroidia;o__Bacteroidales;f__Bacteroidaceae;g__Bacteroides;s__Bacteroides_massiliensis
	GH18	97_3827_gene_7_1	p__Firmicutes;c__Clostridia;o__Clostridiales;f__norank;g__Intestinimonas;s__Intestinimonas_sp._GD2
	GH18	97_3834_gene_5_1	p__Bacteroidetes;c__Bacteroidia;o__Bacteroidales;f__Porphyromonadaceae;g__Parabacteroides;s__Parabacteroides_gordonii
	GH18	97_3879_gene_3_1	p__Bacteroidetes;c__Bacteroidia;o__Bacteroidales;f__Bacteroidaceae;g__Bacteroides;s__Bacteroides_finegoldii
	GH18	97_3893_gene_6_1	p__Proteobacteria;c__Gammaproteobacteria;o__Enterobacterales;f__Enterobacteriaceae
	GH18	97_396_gene_10_1	p__Proteobacteria;c__Deltaproteobacteria;o__Desulfovibrionales;f__Desulfovibrionaceae;g__Desulfovibrio;s__Desulfovibrio_sp._6_1_46AFA
	GH18	97_40676_gene_1_1	p__Firmicutes;c__Clostridia;o__Clostridiales;f__Ruminococcaceae;g__Ruminococcus;s__Ruminococcus_flavefaciens
	GH18	97_4337_gene_4_1	p__Firmicutes;c__Clostridia;o__Clostridiales;f__Ruminococcaceae;s__Ruminococcaceae_bacterium_mt9
	GH18	97_442_gene_6_1	p__Proteobacteria;c__Gammaproteobacteria;o__Enterobacterales;f__Enterobacteriaceae;g__Enterobacter;s__Enterobacter_hormaechei
	GH18	97_44456_gene_1_1	p__Bacteroidetes;c__Bacteroidia;o__Bacteroidales;f__Bacteroidaceae;g__Bacteroides;s__Bacteroides_sp._HPS0048
	GH18	97_44_gene_56_1	p__Firmicutes;c__Clostridia;o__Clostridiales;f__Eubacteriaceae;g__Eubacterium;s__Eubacterium_ventriosum
	GH18	97_457_gene_32_1	p__Tenericutes;c__Mollicutes;o__Acholeplasmatales;f__Acholeplasmataceae;g__Acholeplasma;s__Acholeplasma_hippikon
	GH18	97_4580_gene_5_1	p__Firmicutes;c__Clostridia;o__Clostridiales;f__norank;g__Pseudoflavonifractor;s__Pseudoflavonifractor_capillosus
	GH18	97_474_gene_25_1	p__Firmicutes;c__Clostridia;o__Clostridiales;f__Eubacteriaceae;g__Acetobacterium;s__Acetobacterium_bakii
	GH18	97_4876_gene_2_1	p__Bacteroidetes;c__Bacteroidia;o__Bacteroidales;f__Bacteroidaceae;g__Bacteroides
	GH18	97_492_gene_46_1	p__Proteobacteria;c__Gammaproteobacteria;o__Enterobacterales;f__Enterobacteriaceae;g__Enterobacter
	GH18	97_54_gene_83_1	p__Bacteroidetes;c__Bacteroidia;o__Bacteroidales;f__Bacteroidaceae;g__Bacteroides
	GH18	97_5533_gene_6_1	p__Bacteroidetes;c__Bacteroidia;o__Bacteroidales;f__norank
	GH18	97_56863_gene_2_1	p__Firmicutes;c__Clostridia;o__Clostridiales;f__Peptostreptococcaceae;g__Clostridioides;s__Clostridioides_difficile
	GH18	97_59241_gene_1_1	p__Proteobacteria;c__Gammaproteobacteria;o__Enterobacterales;f__Hafniaceae;g__Hafnia;s__Hafnia_alvei
	GH18	97_5980_gene_4_1	p__Proteobacteria;c__Gammaproteobacteria;o__Enterobacterales;f__Enterobacteriaceae;g__Citrobacter;s__Citrobacter_sp._MGH110
	GH18	97_603_gene_14_1	p__Bacteroidetes;c__Bacteroidia;o__Bacteroidales;f__Porphyromonadaceae;g__Parabacteroides;s__Parabacteroides_johnsonii
	GH18	97_61168_gene_1_1	p__Firmicutes;c__Negativicutes;o__Selenomonadales;f__Sporomusaceae;g__Sporomusa
	GH18	97_6271_gene_4_1	p__Bacteroidetes;c__Bacteroidia;o__Bacteroidales;f__Porphyromonadaceae;g__Parabacteroides
	GH18	97_63_gene_48_1	p__Bacteroidetes;c__Bacteroidia;o__Bacteroidales;f__Bacteroidaceae;g__Bacteroides;s__Bacteroides_salyersiae
	GH18	97_6603_gene_4_1	p__Proteobacteria;c__Deltaproteobacteria;o__Desulfovibrionales;f__Desulfovibrionaceae;g__Desulfovibrio;s__Desulfovibrio_brasiliensis
	GH18	97_6985_gene_1_1	p__Proteobacteria;c__Deltaproteobacteria;o__Desulfovibrionales;f__Desulfovibrionaceae;g__Desulfovibrio;s__Desulfovibrio_brasiliensis
	GH18	97_76_gene_51_1	p__Bacteroidetes;c__Bacteroidia;o__Bacteroidales;f__Bacteroidaceae;g__Bacteroides;s__Bacteroides_massiliensis
	GH18	97_76_gene_53_1	p__Bacteroidetes;c__Bacteroidia;o__Bacteroidales;f__Bacteroidaceae;g__Bacteroides;s__Bacteroides_faecis
	GH18	97_7966_gene_2_1	p__Bacteroidetes;c__Bacteroidia;o__Bacteroidales;f__Bacteroidaceae;s__Bacteroidaceae_bacterium_MS4
	GH18	97_8111_gene_1_1	p__Firmicutes;c__Clostridia;o__Clostridiales;f__norank;s__Clostridiales_bacterium_VE202-27
	GH18	97_83489_gene_1_1	p__Proteobacteria;c__Gammaproteobacteria;o__Enterobacterales;f__Yersiniaceae;g__Serratia
	GH18	97_8423_gene_5_1	p__Bacteroidetes;c__Bacteroidia;o__Bacteroidales;f__Porphyromonadaceae;g__Parabacteroides
	GH18	97_851_gene_17_1	p__Bacteroidetes;c__Bacteroidia;o__Bacteroidales;f__Bacteroidaceae;g__Bacteroides;s__Bacteroides_sp._1_1_14
	GH18	97_87348_gene_1_1	p__Firmicutes;c__Clostridia;o__Clostridiales;f__Lachnospiraceae;g__Lachnoclostridium;s__[Clostridium]_symbiosum
	GH18	97_87449_gene_1_1	d__Archaea;k__norank;p__Euryarchaeota;c__Methanobacteria;o__Methanobacteriales;f__Methanobacteriaceae;g__Methanobrevibacter;s__Methanobrevibacter_
	GH18	97_8849_gene_1_1	p__Firmicutes;c__Clostridia;o__Clostridiales;f__Lachnospiraceae;g__Cellulosilyticum;s__Cellulosilyticum_lentocellum
	GH19	97_0_gene_70_1	p__Firmicutes;c__Clostridia;o__Clostridiales;f__Lachnospiraceae;s__Lachnospiraceae_bacterium_10-1
	GH19	97_16501_gene_2_1	p__Firmicutes;c__Clostridia;o__Clostridiales;f__Lachnospiraceae;s__Lachnospiraceae_bacterium_10-1
	GH19	97_18922_gene_1_1	p__Firmicutes;c__Bacilli;o__Bacillales;f__Bacillaceae;g__Geobacillus;s__Geobacillus_sp._8
	GH19	97_204_gene_27_1	p__Bacteroidetes;c__Bacteroidia;o__Bacteroidales;f__Bacteroidaceae;g__Bacteroides
	GH19	97_2809_gene_5_1	p__Firmicutes;c__Clostridia;o__Clostridiales;f__Lachnospiraceae;g__Dorea;s__Dorea_sp._CAG
	GH19	97_474_gene_23_1	p__Firmicutes;c__Clostridia;o__Clostridiales;f__Clostridiaceae;g__Clostridium;s__uncultured_Clostridium_sp.
	GH19	97_79499_gene_1_1	p__Firmicutes;c__Clostridia;o__Clostridiales;f__Lachnospiraceae;g__Lachnoclostridium;s__[Clostridium]_indolis
	GH46	97_11_gene_31_1	p__Bacteroidetes;c__Bacteroidia;o__Bacteroidales;f__Bacteroidaceae;g__Bacteroides;s__Bacteroides_fragilis
	GH46	97_1556_gene_20_1	p__Bacteroidetes;c__Bacteroidia;o__Bacteroidales;f__Bacteroidaceae;g__Bacteroides;s__Bacteroides_fragilis
	GH46	97_28692_gene_2_1	p__Proteobacteria;c__Gammaproteobacteria;o__Enterobacterales;f__Enterobacteriaceae;g__Citrobacter;s__Citrobacter_gillenii
	GH46	97_3_gene_54_1	p__Bacteroidetes;c__Bacteroidia;o__Bacteroidales;f__Bacteroidaceae;g__Bacteroides
	GH46	97_43131_gene_1_1	p__Firmicutes;c__Clostridia;o__Clostridiales;f__Clostridiaceae;g__Hungatella;s__Hungatella_hathewayi
	GH46	97_50249_gene_1_1	p__Firmicutes;c__Clostridia;o__Clostridiales;f__Peptostreptococcaceae;g__Clostridioides;s__Clostridioides_difficile
	GH46	97_5024_gene_2_1	p__Firmicutes;c__Clostridia;o__Clostridiales;f__Eubacteriaceae;g__Acetobacterium;s__Acetobacterium_woodii
	GH5	97_10169_gene_2_1	p__Fusobacteria;c__Fusobacteriia;o__Fusobacteriales;f__Fusobacteriaceae;g__Fusobacterium;s__Fusobacterium_nucleatum
	GH5	97_10196_gene_3_1	p__Proteobacteria;c__Gammaproteobacteria;o__Enterobacterales;f__Enterobacteriaceae;g__Escherichia;s__Escherichia_coli
	GH5	97_107083_gene_1_1	p__Firmicutes;c__Erysipelotrichia;o__Erysipelotrichales;f__Erysipelotrichaceae;s__Erysipelotrichaceae_bacterium_3_1_53
	GH5	97_1134_gene_8_1	p__Bacteroidetes;c__Flavobacteriia;o__Flavobacteriales;f__Flavobacteriaceae;g__Capnocytophaga;s__Capnocytophaga_sp._oral_taxon_32
	GH5	97_1146_gene_6_1	p__Bacteroidetes;c__Flavobacteriia;o__Flavobacteriales;f__Flavobacteriaceae;g__Zunongwangia;s__Zunongwangia_profunda
	GH5	97_1146_gene_9_1	p__Bacteroidetes;c__Bacteroidia;o__Bacteroidales;f__Bacteroidaceae;g__Bacteroides;s__Bacteroides_oleiciplenus
	GH5	97_1153_gene_2_1	p__Firmicutes;c__Bacilli;o__Bacillales;f__Bacillaceae;g__Bacillus;s__Bacillus_sp._FJAT-27264
	GH5	97_122_gene_23_1	p__Firmicutes;c__Negativicutes;o__Selenomonadales;f__Selenomonadaceae;g__Propionispira;s__Propionispira_raffinosivorans
	GH5	97_1280_gene_14_1	p__Bacteroidetes;c__Bacteroidia;o__Bacteroidales;f__Rikenellaceae;g__Alistipes;s__Alistipes_sp._CHKCI003
	GH5	97_13222_gene_2_1	p__Proteobacteria;c__Gammaproteobacteria;o__Enterobacterales;f__Erwiniaceae;g__Pantoea
	GH5	97_13312_gene_3_1	p__Bacteroidetes;c__Bacteroidia;o__Bacteroidales;f__Porphyromonadaceae;g__Parabacteroides;s__Parabacteroides_sp._HGS0025
	GH5	97_13581_gene_2_1	p__Bacteroidetes;c__Bacteroidia;o__Bacteroidales;f__Porphyromonadaceae;g__Parabacteroides;s__Parabacteroides_sp._HGS0025
	GH5	97_1381_gene_1_1	p__Firmicutes;c__norank;o__norank;f__norank;s__Firmicutes_bacterium_CAG
	GH5	97_15952_gene_1_1	p__Firmicutes;c__Clostridia;o__Clostridiales;f__Lachnospiraceae;g__Lachnoclostridium;s__Lachnoclostridium_phytofermentans
	GH5	97_1637_gene_6_1	p__Bacteroidetes;c__Bacteroidia;o__Bacteroidales;f__Bacteroidaceae;g__Bacteroides;s__Bacteroides_eggerthii
	GH5	97_1721_gene_10_1	p__Firmicutes;c__Clostridia;o__Clostridiales;f__Lachnospiraceae;g__Blautia;s__Blautia_producta
	GH5	97_1751_gene_7_1	p__Bacteroidetes;c__Bacteroidia;o__Bacteroidales;f__Prevotellaceae;g__Prevotella;s__Prevotella_sp._10(H)
	GH5	97_1983_gene_6_1	p__Firmicutes;c__Clostridia;o__Clostridiales;f__Lachnospiraceae;g__Lachnoclostridium;s__[Eubacterium]_contortum
	GH5	97_208_gene_35_1	p__Firmicutes;c__Clostridia;o__Clostridiales;f__norank;g__Intestinimonas;s__Intestinimonas_butyriciproducens
	GH5	97_20_gene_42_1	p__Proteobacteria;c__Deltaproteobacteria;o__Desulfovibrionales;f__Desulfovibrionaceae;g__Desulfovibrio;s__Desulfovibrio_alaskensis
	GH5	97_21789_gene_1_1	p__Fusobacteria;c__Fusobacteriia;o__Fusobacteriales;f__Fusobacteriaceae;g__Fusobacterium;s__Fusobacterium_varium
	GH5	97_226_gene_43_1	p__Bacteroidetes;c__Bacteroidia;o__Bacteroidales;f__Bacteroidaceae;g__Bacteroides;s__Bacteroides_acidifaciens
	GH5	97_23200_gene_2_1	p__Firmicutes;c__Erysipelotrichia;o__Erysipelotrichales;f__Erysipelotrichaceae;g__Candidatus_Stoquefichus;s__Candidatus_Stoquefichus_sp.
	GH5	97_24920_gene_1_1	p__Firmicutes;c__Clostridia;o__Clostridiales;f__Lachnospiraceae;g__Roseburia;s__Roseburia_intestinalis
	GH5	97_2742_gene_5_1	p__Firmicutes;c__Clostridia;o__Clostridiales;f__Oscillospiraceae;g__Oscillibacter;s__Oscillibacter_sp._1-3
	GH5	97_29665_gene_1_1	p__Firmicutes;c__Erysipelotrichia;o__Erysipelotrichales;f__Erysipelotrichaceae
	GH5	97_300_gene_7_1	p__Bacteroidetes;c__Bacteroidia;o__Bacteroidales;f__Porphyromonadaceae;g__Coprobacter;s__Coprobacter_secundus
	GH5	97_320_gene_31_1	p__Proteobacteria;c__Gammaproteobacteria;o__Enterobacterales;f__Enterobacteriaceae;g__Enterobacter
	GH5	97_326_gene_17_1	p__Bacteroidetes;c__Bacteroidia;o__Bacteroidales;f__Bacteroidaceae;g__Bacteroides
	GH5	97_3635_gene_4_1	p__Bacteroidetes;c__Bacteroidia;o__Bacteroidales;f__Bacteroidaceae;g__Bacteroides
	GH5	97_3929_gene_3_1	p__Firmicutes;c__Clostridia;o__Clostridiales;f__Lachnospiraceae;g__Coprococcus;s__Coprococcus_sp._HPP0074
	GH5	97_39533_gene_1_1	p__Firmicutes;c__Clostridia;o__Clostridiales;f__Lachnospiraceae;g__Robinsoniella;s__Robinsoniella_sp._KNHs210
	GH5	97_3959_gene_8_1	p__Firmicutes;c__Bacilli;o__Lactobacillales;f__Streptococcaceae;g__Streptococcus;s__Streptococcus_gallolyticus
	GH5	97_47504_gene_1_1	p__Firmicutes;c__Clostridia;o__Clostridiales;f__Lachnospiraceae;g__Blautia;s__Blautia_producta
	GH5	97_527_gene_21_1	p__Bacteroidetes;c__Bacteroidia;o__Bacteroidales;f__Bacteroidaceae;g__Bacteroides;s__Bacteroides_fluxus
	GH5	97_54971_gene_1_1	p__Bacteroidetes;c__Bacteroidia;o__Bacteroidales;f__Bacteroidaceae;g__Bacteroides;s__Bacteroides_ovatus
	GH5	97_55_gene_3_1	p__Bacteroidetes;c__Bacteroidia;o__Bacteroidales;f__Porphyromonadaceae;g__Parabacteroides;s__Parabacteroides_johnsonii
	GH5	97_61819_gene_2_1	p__Bacteroidetes;c__Bacteroidia;o__Bacteroidales;f__Porphyromonadaceae;g__Parabacteroides;s__Parabacteroides_johnsonii
	GH5	97_734_gene_13_1	p__Firmicutes;c__Clostridia;o__Clostridiales;f__Clostridiaceae;g__Clostridium;s__Clostridium_sp._ASF502
	GH5	97_92_gene_6_1	p__Firmicutes;c__Clostridia;o__Clostridiales;f__Lachnospiraceae;g__Roseburia;s__Roseburia_hominis
	GH75	97_13280_gene_1_1	p__Firmicutes;c__Clostridia;o__Clostridiales;f__Clostridiaceae;g__Clostridium;s__uncultured_Clostridium_sp.
	GH75	97_1_gene_209_1	p__Bacteroidetes;c__Bacteroidia;o__Bacteroidales;f__Bacteroidaceae;g__Bacteroides;s__Bacteroides_massiliensis
	GH8	97_104411_gene_1_1	p__Bacteroidetes;c__Bacteroidia;o__Bacteroidales;f__Bacteroidaceae;g__Bacteroides;s__Bacteroides_massiliensis
	GH8	97_15129_gene_1_1	p__Bacteroidetes;c__Bacteroidia;o__Bacteroidales;f__Bacteroidaceae;g__Bacteroides;s__Bacteroides_fragilis
	GH8	97_153203_gene_1_1	p__Firmicutes;c__Clostridia;o__Clostridiales;f__Clostridiaceae;g__Hungatella;s__Hungatella_hathewayi
	GH8	97_2893_gene_8_1	p__Bacteroidetes;c__Bacteroidia;o__Bacteroidales;f__Porphyromonadaceae;g__Parabacteroides;s__Parabacteroides_distasonis
	GH8	97_51892_gene_2_1	p__Proteobacteria;c__Gammaproteobacteria;o__Enterobacterales;f__Enterobacteriaceae;g__Yokenella;s__Yokenella_regensburgei
	GH8	97_569_gene_11_1	p__Bacteroidetes;c__Bacteroidia;o__Bacteroidales;f__Bacteroidaceae;g__Bacteroides;s__Bacteroides_sp._3_1_23
	GH8	97_569_gene_3_1	p__Bacteroidetes;c__Bacteroidia;o__Bacteroidales;f__Bacteroidaceae;g__Bacteroides;s__Bacteroides_fragilis
	GH8	97_6767_gene_1_1	p__Bacteroidetes;c__Bacteroidia;o__Bacteroidales;f__Bacteroidaceae;g__Bacteroides;s__Bacteroides_intestinalis
	GH23	97_11003_gene_2_1	p__Proteobacteria;c__Gammaproteobacteria;o__Enterobacterales;f__Enterobacteriaceae;g__Yokenella;s__Yokenella_regensburgei
	GH23	97_11192_gene_2_1	p__Bacteroidetes;c__Bacteroidia;o__Bacteroidales;f__Porphyromonadaceae;g__Parabacteroides
	GH23	97_11813_gene_1_1	p__Fusobacteria;c__Fusobacteriia;o__Fusobacteriales;f__Fusobacteriaceae;g__Fusobacterium;s__Fusobacterium_varium
	GH23	97_129_gene_67_1	p__Bacteroidetes;c__Bacteroidia;o__Bacteroidales;f__Bacteroidaceae;g__Bacteroides;s__Bacteroides_sp._3_1_33FAA
	GH23	97_12_gene_81_1	p__Firmicutes;c__Clostridia;o__Clostridiales;f__Lachnospiraceae;g__Roseburia;s__Roseburia_hominis
	GH23	97_131248_gene_1_1	p__Firmicutes;c__Clostridia;o__Clostridiales;f__Lachnospiraceae;g__Blautia;s__Blautia_producta
	GH23	97_133769_gene_1_1	p__Bacteroidetes;c__Bacteroidia;o__Bacteroidales;f__Bacteroidaceae;g__Bacteroides;s__Bacteroides_massiliensis
	GH23	97_1337_gene_12_1	p__Proteobacteria;c__Gammaproteobacteria;o__Enterobacterales;f__Enterobacteriaceae;g__Yokenella;s__Yokenella_regensburgei
	GH23	97_1351_gene_26_1	p__Proteobacteria;c__Gammaproteobacteria;o__Enterobacterales;f__Enterobacteriaceae;g__Enterobacter;s__Enterobacter_cloacae_complex_sp._GN06232
	GH23	97_1372_gene_9_1	p__Bacteroidetes;c__Bacteroidia;o__Bacteroidales;f__Bacteroidaceae;g__Bacteroides;s__Bacteroides_thetaiotaomicron
	GH23	97_137742_gene_1_1	p__Bacteroidetes;c__Bacteroidia;o__Bacteroidales;f__Bacteroidaceae;g__Bacteroides;s__Bacteroides_sartorii
	GH23	97_1391_gene_10_1	p__Bacteroidetes;c__Bacteroidia;o__Bacteroidales;f__Bacteroidaceae;g__Bacteroides;s__Bacteroides_thetaiotaomicron
	GH23	97_1407_gene_15_1	p__Firmicutes;c__norank;o__norank;f__norank
	GH23	97_1414_gene_3_1	p__Proteobacteria;c__Gammaproteobacteria;o__Enterobacterales;f__Enterobacteriaceae;g__Enterobacter;s__Enterobacter_mori
	GH23	97_1430_gene_6_1	p__Proteobacteria;c__Gammaproteobacteria;o__Enterobacterales;f__Enterobacteriaceae;g__Enterobacter;s__Enterobacter_mori
	GH23	97_1433_gene_4_1	p__Firmicutes;c__Clostridia;o__Clostridiales;f__norank;g__Pseudoflavonifractor;s__Pseudoflavonifractor_capillosus
	GH23	97_1522_gene_6_1	p__Bacteroidetes;c__Bacteroidia;o__Bacteroidales;f__Bacteroidaceae;g__Bacteroides;s__Bacteroides_caccae
	GH23	97_1547_gene_8_1	p__Bacteroidetes;c__Bacteroidia;o__Bacteroidales;f__Bacteroidaceae;g__Bacteroides;s__Bacteroides_cellulosilyticus
	GH23	97_1560_gene_4_1	p__Firmicutes;c__Clostridia;o__Clostridiales;f__Clostridiaceae;s__Clostridiaceae_bacterium_GM1
	GH23	97_156_gene_42_1	p__Bacteroidetes;c__Bacteroidia;o__Bacteroidales;f__Bacteroidaceae;g__Bacteroides
	GH23	97_1580_gene_6_1	p__Proteobacteria;c__Gammaproteobacteria;o__Enterobacterales;f__Enterobacteriaceae;g__Salmonella;s__Salmonella_enterica
	GH23	97_15969_gene_2_1	p__Firmicutes;c__Clostridia;o__Clostridiales;f__Ruminococcaceae;g__Candidatus_Soleaferrea;s__Candidatus_Soleaferrea_massiliensis
	GH23	97_1629_gene_4_1	p__Bacteroidetes;c__Bacteroidia;o__Bacteroidales;f__Bacteroidaceae;g__Bacteroides
	GH23	97_16334_gene_3_1	p__Firmicutes;c__Clostridia;o__Clostridiales;f__norank;s__Clostridiales_bacterium_VE202-28
	GH23	97_16481_gene_2_1	p__Firmicutes;c__Clostridia;o__Clostridiales;f__Lachnospiraceae;g__Robinsoniella
	GH23	97_1746_gene_5_1	p__Bacteroidetes;c__Bacteroidia;o__Bacteroidales;f__Odoribacteraceae;g__Odoribacter;s__Odoribacter_splanchnicus
	GH23	97_1796_gene_8_1	p__Proteobacteria;c__Gammaproteobacteria;o__Enterobacterales;f__Enterobacteriaceae;g__Enterobacter;s__Enterobacter_mori
	GH23	97_18257_gene_1_1	p__Proteobacteria;c__Gammaproteobacteria;o__Enterobacterales;f__Enterobacteriaceae;g__Enterobacter;s__Enterobacter_mori
	GH23	97_1876_gene_12_1	p__Bacteroidetes;c__Bacteroidia;o__Bacteroidales;f__Bacteroidaceae;g__Bacteroides;s__Bacteroides_caccae
	GH23	97_19403_gene_1_1	p__Firmicutes;c__norank;o__norank;f__norank
	GH23	97_19_gene_90_1	p__Bacteroidetes;c__Bacteroidia;o__Bacteroidales;f__Porphyromonadaceae;g__Coprobacter;s__Coprobacter_secundus
	GH23	97_2049_gene_3_1	p__Firmicutes;c__Clostridia;o__Clostridiales;f__Peptococcaceae;g__Syntrophobotulus;s__Syntrophobotulus_glycolicus
	GH23	97_20555_gene_3_1	p__Firmicutes;c__Clostridia;o__Clostridiales;f__Ruminococcaceae;g__Ruminiclostridium;s__[Clostridium]_leptum
	GH23	97_2097_gene_8_1	p__Bacteroidetes;c__Bacteroidia;o__Bacteroidales;f__Bacteroidaceae;g__Bacteroides;s__Bacteroides_stercorirosoris
	GH23	97_2112_gene_9_1	p__Bacteroidetes;c__Bacteroidia;o__Bacteroidales;f__Bacteroidaceae;g__Bacteroides;s__Bacteroides_finegoldii
	GH23	97_2176_gene_3_1	p__Bacteroidetes;c__Bacteroidia;o__Bacteroidales;f__Bacteroidaceae;g__Bacteroides;s__Bacteroides_salyersiae
	GH23	97_2200_gene_8_1	p__Firmicutes;c__Clostridia;o__Clostridiales;f__Eubacteriaceae;g__Eubacterium;s__[Eubacterium]_eligens
	GH23	97_2207_gene_9_1	p__Firmicutes;c__Clostridia;o__Clostridiales;f__Ruminococcaceae;g__Anaerotruncus;s__Anaerotruncus_colihominis
	GH23	97_2246_gene_1_1	p__Bacteroidetes;c__Bacteroidia;o__Bacteroidales;f__Porphyromonadaceae;g__Parabacteroides
	GH23	97_224_gene_36_1	p__Bacteroidetes;c__Bacteroidia;o__Bacteroidales;f__Bacteroidaceae;g__Bacteroides;s__Bacteroides_caccae
	GH23	97_241_gene_5_1	p__Bacteroidetes;c__Bacteroidia;o__Bacteroidales;f__Bacteroidaceae;g__Bacteroides;s__Bacteroides_fragilis
	GH23	97_2426_gene_2_1	p__Bacteroidetes;c__Bacteroidia;o__Bacteroidales;f__Bacteroidaceae;g__Bacteroides;s__Bacteroides_sp._D2
	GH23	97_252_gene_7_1	p__Bacteroidetes;c__Bacteroidia;o__Bacteroidales;f__Bacteroidaceae;g__Bacteroides;s__Bacteroides_faecichinchillae
	GH23	97_2711_gene_9_1	p__Chlamydiae;c__Chlamydiia;o__Chlamydiales;f__Chlamydiaceae;g__Chlamydia
	GH23	97_274_gene_44_1	p__Bacteroidetes;c__Bacteroidia;o__Bacteroidales;f__Bacteroidaceae;g__Bacteroides;s__Bacteroides_thetaiotaomicron
	GH23	97_28_gene_69_1	p__Bacteroidetes;c__Bacteroidia;o__Bacteroidales;f__Bacteroidaceae;g__Bacteroides
	GH23	97_293_gene_47_1	p__Proteobacteria;c__Gammaproteobacteria;o__Enterobacterales;f__Enterobacteriaceae;g__Enterobacter;s__Enterobacter_mori
	GH23	97_2_gene_206_1	p__Verrucomicrobia;c__Verrucomicrobiae;o__Verrucomicrobiales;f__Akkermansiaceae;g__Akkermansia;s__Akkermansia_glycaniphila
	GH23	97_32761_gene_3_1	p__Firmicutes;c__Clostridia;o__Clostridiales;f__Lachnospiraceae;g__Blautia;s__Blautia_sp._YL58
	GH23	97_351_gene_35_1	p__Proteobacteria;c__Gammaproteobacteria;o__Enterobacterales;f__Enterobacteriaceae;g__Enterobacter;s__Enterobacter_cloacae
	GH23	97_352_gene_6_1	p__Firmicutes;c__Erysipelotrichia;o__Erysipelotrichales;f__Erysipelotrichaceae;s__Erysipelotrichaceae_bacterium_6_1_45
	GH23	97_3570_gene_9_1	p__Bacteroidetes;c__Bacteroidia;o__Bacteroidales;f__Bacteroidaceae;g__Bacteroides;s__Bacteroides_fluxus
	GH23	97_358_gene_3_1	p__Bacteroidetes;c__Bacteroidia;o__Bacteroidales;f__Bacteroidaceae;g__Bacteroides;s__Bacteroides_caccae_CAG
	GH23	97_36_gene_90_1	p__Bacteroidetes;c__Bacteroidia;o__Bacteroidales;f__Bacteroidaceae;g__Bacteroides;s__Bacteroides_reticulotermitis
	GH23	97_37204_gene_1_1	p__Bacteroidetes;c__Bacteroidia;o__Bacteroidales;f__norank
	GH23	97_37328_gene_2_1	p__Bacteroidetes;c__Bacteroidia;o__Bacteroidales;f__Porphyromonadaceae;g__Parabacteroides;s__Parabacteroides_merdae
	GH23	97_39297_gene_2_1	p__Firmicutes;c__Erysipelotrichia;o__Erysipelotrichales;f__Erysipelotrichaceae;g__Candidatus_Stoquefichus;s__Candidatus_Stoquefichus_sp._SB1
	GH23	97_39785_gene_1_1	p__Firmicutes;c__Clostridia;o__Clostridiales;f__Peptostreptococcaceae;g__Clostridioides;s__Clostridioides_difficile
	GH23	97_397_gene_28_1	p__Firmicutes;c__Clostridia;o__Clostridiales;f__Lachnospiraceae;g__Lachnoclostridium;s__[Clostridium]_saccharolyticum
	GH23	97_41924_gene_1_1	p__Proteobacteria;c__Gammaproteobacteria;o__Enterobacterales;f__norank;g__Plesiomonas;s__Plesiomonas_sp._ZOR0011
	GH23	97_42148_gene_2_1	p__Bacteroidetes;c__Bacteroidia;o__Bacteroidales;f__Porphyromonadaceae;g__Parabacteroides;s__Parabacteroides_gordonii
	GH23	97_4220_gene_3_1	p__Bacteroidetes;c__Bacteroidia;o__Bacteroidales;f__Bacteroidaceae;g__Bacteroides;s__Bacteroides_sp._D2
	GH23	97_4277_gene_7_1	p__Proteobacteria;c__Gammaproteobacteria;o__Enterobacterales;f__Enterobacteriaceae
	GH23	97_4367_gene_3_1	p__Bacteroidetes;c__Bacteroidia;o__Bacteroidales;f__Bacteroidaceae;g__Bacteroides
	GH23	97_4397_gene_5_1	p__Firmicutes;c__Clostridia;o__Clostridiales;f__Lachnospiraceae;s__Lachnospiraceae_bacterium_3_1_57FAA_CT1
	GH23	97_44556_gene_1_1	p__Firmicutes;c__Clostridia;o__Clostridiales;f__Lachnospiraceae;g__Lachnoclostridium;s__[Clostridium]_hylemonae
	GH23	97_445_gene_10_1	p__Bacteroidetes;c__Bacteroidia;o__Bacteroidales;f__Marinilabiliaceae;g__Marinilabilia;s__Marinilabilia_salmonicolor
	GH23	97_4688_gene_17_1	p__Firmicutes;c__Clostridia;o__Clostridiales;f__norank;s__Clostridiales_bacterium_VE202-03
	GH23	97_474_gene_24_1	p__Firmicutes;c__Clostridia;o__Clostridiales;f__norank
	GH23	97_4899_gene_5_1	p__Firmicutes;c__Clostridia;o__Clostridiales;f__Ruminococcaceae;s__Ruminococcaceae_bacterium_mt9
	GH23	97_4956_gene_7_1	p__Firmicutes;c__Clostridia;o__Clostridiales;f__Lachnospiraceae;s__Lachnospiraceae_bacterium_M18-1
	GH23	97_4_gene_50_1	p__Bacteroidetes;c__Bacteroidia;o__Bacteroidales;f__Bacteroidaceae;g__Bacteroides
	GH23	97_500_gene_18_1	p__Firmicutes;c__Clostridia;o__Clostridiales;f__Lachnospiraceae;g__Roseburia;s__Roseburia_intestinalis
	GH23	97_5190_gene_3_1	p__Firmicutes;c__Clostridia;o__Clostridiales;f__norank;g__Intestinimonas;s__Intestinimonas_butyriciproducens
	GH23	97_52683_gene_1_1	p__Proteobacteria;c__Gammaproteobacteria;o__Enterobacterales;f__Hafniaceae;g__Hafnia;s__Hafnia_alvei
	GH23	97_526_gene_6_1	p__Bacteroidetes;c__Bacteroidia;o__Bacteroidales;f__Bacteroidaceae;g__Bacteroides;s__Bacteroides_helcogenes
	GH23	97_53057_gene_1_1	p__Proteobacteria;c__Gammaproteobacteria;o__Enterobacterales;f__Enterobacteriaceae;g__Klebsiella;s__Klebsiella_pneumoniae
	GH23	97_53197_gene_1_1	p__Bacteroidetes;c__Bacteroidia;o__Bacteroidales;f__Bacteroidaceae;g__Bacteroides
	GH23	97_5615_gene_7_1	p__Bacteroidetes;c__Chitinophagia;o__Chitinophagales;f__Chitinophagaceae;g__Flavihumibacter;s__Flavihumibacter_solisilvae
	GH23	97_5724_gene_7_1	p__Proteobacteria;c__Gammaproteobacteria;o__Enterobacterales;f__Enterobacteriaceae;g__Citrobacter;s__Citrobacter_freundii
	GH23	97_585_gene_12_1	p__Firmicutes;c__Erysipelotrichia;o__Erysipelotrichales;f__Erysipelotrichaceae;s__Erysipelotrichaceae_bacterium_6_1_45
	GH23	97_5893_gene_9_1	p__Firmicutes;c__Clostridia;o__Clostridiales;f__Ruminococcaceae;g__Ruminococcus;s__Ruminococcus_gauvreauii
	GH23	97_6223_gene_6_1	p__Bacteroidetes;c__Bacteroidia;o__Bacteroidales;f__Marinilabiliaceae;g__Saccharicrinis;s__Saccharicrinis_fermentans
	GH23	97_66_gene_79_1	p__Bacteroidetes;c__Bacteroidia;o__Bacteroidales;f__Porphyromonadaceae;g__Parabacteroides;s__Parabacteroides_johnsonii
	GH23	97_69_gene_89_1	p__Firmicutes;c__Clostridia;o__Clostridiales;f__Lachnospiraceae;g__Roseburia;s__Roseburia_intestinalis_CAG
	GH23	97_70_gene_77_1	p__Bacteroidetes;c__Bacteroidia;o__Bacteroidales;f__Bacteroidaceae;g__Bacteroides
	GH23	97_7406_gene_2_1	p__Bacteroidetes;c__Bacteroidia;o__Bacteroidales;f__Bacteroidaceae;g__Bacteroides;s__Bacteroides_fragilis
	GH23	97_7609_gene_3_1	p__Firmicutes;c__Clostridia;o__Clostridiales;f__Lachnospiraceae;g__Lachnoclostridium;s__[Clostridium]_symbiosum
	GH23	97_7986_gene_2_1	p__Firmicutes;c__Clostridia;o__Clostridiales;f__Lachnospiraceae;g__Robinsoniella
	GH23	97_80254_gene_1_1	d__Archaea;k__norank;p__Euryarchaeota;c__Methanococci;o__Methanococcales;f__Methanococcaceae;g__Methanococcus;s__Methanococcus_vannielii
	GH23	97_8299_gene_2_1	p__Firmicutes;c__norank;o__norank;f__norank;s__Firmicutes_bacterium_CAG
	GH23	97_893_gene_26_1	p__Firmicutes;c__Negativicutes;o__Veillonellales;f__Veillonellaceae;g__Megasphaera;s__Megasphaera_cerevisiae
	GH23	97_9653_gene_2_1	p__Proteobacteria;c__Gammaproteobacteria;o__Enterobacterales;f__Yersiniaceae;g__Serratia;s__Serratia_fonticola
	GH20	97_10270_gene_2_1	p__Proteobacteria;c__Gammaproteobacteria;o__Enterobacterales;f__Enterobacteriaceae;g__Citrobacter;s__Citrobacter_freundii
	GH20	97_104_gene_40_1	p__Bacteroidetes;c__Bacteroidia;o__Bacteroidales;f__Porphyromonadaceae;g__Parabacteroides;s__Parabacteroides_johnsonii
	GH20	97_10503_gene_3_1	p__Firmicutes;c__Clostridia;o__Clostridiales;f__Eubacteriaceae;g__Eubacterium;s__Eubacterium_sp._CAG
	GH20	97_109_gene_39_1	p__Bacteroidetes;c__Bacteroidia;o__Bacteroidales;f__Bacteroidaceae;g__Bacteroides
	GH20	97_1114_gene_4_1	p__Proteobacteria;c__Deltaproteobacteria;o__Desulfovibrionales;f__Desulfovibrionaceae;g__Desulfovibrio;s__Desulfovibrio_desulfuricans
	GH20	97_111883_gene_1_1	p__Actinobacteria;c__Actinobacteria;o__Corynebacteriales;f__Mycobacteriaceae;g__Mycobacterium;s__Mycobacterium_sp._852002-51613_SCH5001154
	GH20	97_11379_gene_3_1	p__Proteobacteria;c__Gammaproteobacteria;o__Enterobacterales;f__Enterobacteriaceae;g__Lelliottia;s__Lelliottia_amnigena
	GH20	97_1189_gene_21_1	p__Bacteroidetes;c__Bacteroidia;o__Bacteroidales;f__Bacteroidaceae;g__Bacteroides;s__Bacteroides_ovatus
	GH20	97_1203_gene_11_1	p__Bacteroidetes;c__Bacteroidia;o__Bacteroidales;f__Bacteroidaceae;g__Bacteroides;s__Bacteroides_cellulosilyticus
	GH20	97_1203_gene_12_1	p__Bacteroidetes;c__Bacteroidia;o__Bacteroidales;f__Bacteroidaceae;g__Bacteroides;s__Bacteroides_clarus_CAG
	GH20	97_1205_gene_7_1	p__Bacteroidetes;c__Bacteroidia;o__Bacteroidales;f__Bacteroidaceae;g__Bacteroides;s__Bacteroides_caccae
	GH20	97_121_gene_45_1	p__Bacteroidetes;c__Bacteroidia;o__Bacteroidales;f__Bacteroidaceae;g__Bacteroides;s__Bacteroides_dorei
	GH20	97_1220_gene_10_1	p__Bacteroidetes;c__Bacteroidia;o__Bacteroidales;f__Bacteroidaceae;g__Bacteroides
	GH20	97_12329_gene_1_1	p__Firmicutes;c__Clostridia;o__Clostridiales;f__Clostridiaceae;s__Clostridiaceae_bacterium_GM1
	GH20	97_1247_gene_10_1	p__Bacteroidetes;c__Bacteroidia;o__Bacteroidales;f__Bacteroidaceae;g__Bacteroides
	GH20	97_1247_gene_12_1	p__Bacteroidetes;c__Bacteroidia;o__Bacteroidales;f__Bacteroidaceae;g__Bacteroides;s__Bacteroides_fragilis
	GH20	97_1256_gene_14_1	p__Bacteroidetes;c__Bacteroidia;o__Bacteroidales;f__Bacteroidaceae;g__Bacteroides;s__Bacteroides_dorei
	GH20	97_125_gene_23_1	p__Proteobacteria;c__Gammaproteobacteria;o__Enterobacterales;f__Enterobacteriaceae;g__Enterobacter;s__Enterobacter_asburiae
	GH20	97_1276_gene_5_1	p__Bacteroidetes;c__Bacteroidia;o__Bacteroidales;f__Porphyromonadaceae;g__Parabacteroides;s__Parabacteroides_sp._CAG
	GH20	97_128_gene_3_1	p__Bacteroidetes;c__Bacteroidia;o__Bacteroidales;f__Bacteroidaceae;g__Bacteroides;s__Bacteroides_fragilis
	GH20	97_13067_gene_2_1	p__Firmicutes;c__Clostridia;o__Clostridiales;f__Clostridiaceae;g__Clostridium;s__uncultured_Clostridium_sp.
	GH20	97_130_gene_49_1	p__Bacteroidetes;c__Bacteroidia;o__Bacteroidales;f__Bacteroidaceae;g__Bacteroides;s__Bacteroides_fragilis
	GH20	97_1319_gene_3_1	p__Bacteroidetes;c__Bacteroidia;o__Bacteroidales;f__Bacteroidaceae;g__Bacteroides;s__Bacteroides_fragilis
	GH20	97_1319_gene_7_1	p__Bacteroidetes;c__Bacteroidia;o__Bacteroidales;f__Bacteroidaceae;g__Bacteroides;s__Bacteroides_fragilis
	GH20	97_1319_gene_9_1	p__Bacteroidetes;c__Bacteroidia;o__Bacteroidales;f__Bacteroidaceae;g__Bacteroides;s__Bacteroides_caccae_CAG
	GH20	97_132_gene_27_1	p__Proteobacteria;c__Deltaproteobacteria;o__Desulfovibrionales;f__Desulfovibrionaceae;g__Desulfovibrio;s__Desulfovibrio_sp._A2
	GH20	97_1359_gene_6_1	p__Bacteroidetes;c__Bacteroidia;o__Bacteroidales;f__Bacteroidaceae;s__Bacteroidaceae_bacterium_MS4
	GH20	97_136_gene_27_1	p__Firmicutes;c__Erysipelotrichia;o__Erysipelotrichales;f__Erysipelotrichaceae;g__Holdemanella;s__Holdemanella_biformis
	GH20	97_143_gene_52_1	p__Firmicutes;c__Clostridia;o__Clostridiales;f__Clostridiaceae;g__Clostridium;s__Clostridium_sp._D5
	GH20	97_144_gene_27_1	p__Bacteroidetes;c__Bacteroidia;o__Bacteroidales;f__Bacteroidaceae;g__Bacteroides;s__Bacteroides_fragilis
	GH20	97_14_gene_67_1	p__Bacteroidetes;c__Bacteroidia;o__Bacteroidales;f__Bacteroidaceae;g__Bacteroides
	GH20	97_15980_gene_1_1	p__Proteobacteria;c__Gammaproteobacteria;o__Enterobacterales;f__Enterobacteriaceae;g__Lelliottia;s__Lelliottia_amnigena
	GH20	97_15_gene_6_1	p__Firmicutes;c__Clostridia;o__Clostridiales;f__Lachnospiraceae;g__Roseburia;s__Roseburia_inulinivorans
	GH20	97_16137_gene_1_1	p__Firmicutes;c__Clostridia;o__Clostridiales;f__Lachnospiraceae;g__Robinsoniella
	GH20	97_1625_gene_9_1	p__Bacteroidetes;c__Bacteroidia;o__Bacteroidales;f__Bacteroidaceae;g__Bacteroides;s__Bacteroides_thetaiotaomicron
	GH20	97_164745_gene_1_1	p__Firmicutes;c__Clostridia;o__Clostridiales;f__Clostridiaceae;g__Clostridium;s__Clostridium_sp._CAG
	GH20	97_1664_gene_15_1	p__Bacteroidetes;c__Bacteroidia;o__Bacteroidales;f__Bacteroidaceae;g__Bacteroides;s__uncultured_Bacteroides_sp.
	GH20	97_1687_gene_4_1	p__Bacteroidetes;c__Bacteroidia;o__Bacteroidales;f__Bacteroidaceae;g__Bacteroides;s__Bacteroides_sp._D2
	GH20	97_16978_gene_2_1	p__Bacteroidetes;c__Bacteroidia;o__Bacteroidales;f__Bacteroidaceae;g__Bacteroides;s__Bacteroides_fluxus
	GH20	97_171_gene_18_1	p__Bacteroidetes;c__Chitinophagia;o__Chitinophagales;f__Saprospiraceae;g__Aureispira;s__Aureispira_sp._CCB-QB1
	GH20	97_1733_gene_2_1	p__Bacteroidetes;c__Bacteroidia;o__Bacteroidales;f__Bacteroidaceae;g__Bacteroides;s__Bacteroides_fragilis
	GH20	97_1733_gene_6_1	p__Bacteroidetes;c__Bacteroidia;o__Bacteroidales;f__Bacteroidaceae;g__Bacteroides;s__Bacteroides_fragilis_CAG
	GH20	97_1733_gene_9_1	p__Bacteroidetes;c__Bacteroidia;o__Bacteroidales;f__Bacteroidaceae;g__Bacteroides;s__Bacteroides_fragilis
	GH20	97_1740_gene_6_1	p__Bacteroidetes;c__Bacteroidia;o__Bacteroidales;f__Bacteroidaceae;g__Bacteroides
	GH20	97_1770_gene_3_1	p__Bacteroidetes;c__Bacteroidia;o__Bacteroidales;f__Porphyromonadaceae;g__Parabacteroides;s__Parabacteroides_merdae
	GH20	97_1773_gene_12_1	p__Proteobacteria;c__Gammaproteobacteria;o__Enterobacterales;f__Enterobacteriaceae;g__Yokenella;s__Yokenella_regensburgei
	GH20	97_1831_gene_13_1	p__Bacteroidetes;c__Bacteroidia;o__Bacteroidales;f__Porphyromonadaceae;s__Porphyromonadaceae_bacterium_GM3
	GH20	97_1831_gene_17_1	p__Bacteroidetes;c__Bacteroidia;o__Bacteroidales;f__Porphyromonadaceae;g__Parabacteroides;s__Parabacteroides_gordonii
	GH20	97_18575_gene_2_1	p__Proteobacteria;c__Gammaproteobacteria;o__Enterobacterales;f__Enterobacteriaceae;g__Enterobacter;s__Enterobacter_sp._638
	GH20	97_187_gene_48_1	p__Proteobacteria;c__Gammaproteobacteria;o__Enterobacterales;f__Enterobacteriaceae;g__Enterobacter;s__Enterobacter_sp._638
	GH20	97_1920_gene_14_1	p__Bacteroidetes;c__Bacteroidia;o__Bacteroidales;f__Porphyromonadaceae;g__Parabacteroides;s__Parabacteroides_johnsonii
	GH20	97_19443_gene_2_1	p__Firmicutes;c__Clostridia;o__Clostridiales;f__Lachnospiraceae;g__Blautia;s__Blautia_hydrogenotrophica
	GH20	97_19452_gene_2_1	p__Proteobacteria;c__Gammaproteobacteria;o__Enterobacterales;f__Hafniaceae
	GH20	97_196_gene_8_1	p__Bacteroidetes;c__Bacteroidia;o__Bacteroidales;f__Bacteroidaceae;g__Bacteroides
	GH20	97_1_gene_18_1	p__Bacteroidetes;c__Bacteroidia;o__Bacteroidales;f__Bacteroidaceae;g__Bacteroides;s__Bacteroides_fragilis_CAG
	GH20	97_1_gene_215_1	p__Bacteroidetes;c__Bacteroidia;o__Bacteroidales;f__Bacteroidaceae;g__Bacteroides;s__Bacteroides_sp._CAG
	GH20	97_1_gene_44_1	p__Bacteroidetes;c__Bacteroidia;o__Bacteroidales;f__Bacteroidaceae;g__Bacteroides;s__Bacteroides_vulgatus
	GH20	97_208_gene_16_1	p__norank;c__norank;o__norank;f__norank;s__bacterium_MS4
	GH20	97_208_gene_19_1	p__Firmicutes;c__norank;o__norank;f__norank;s__Firmicutes_bacterium_CAG
	GH20	97_20_gene_96_1	p__Proteobacteria;c__Deltaproteobacteria;o__Desulfovibrionales;f__Desulfovibrionaceae;g__Desulfovibrio;s__Desulfovibrio_piger
	GH20	97_21257_gene_1_1	d__Archaea;k__norank;p__Euryarchaeota;c__Methanobacteria;o__Methanobacteriales;f__Methanobacteriaceae;g__Methanobrevibacter;s__Methanobrevibacter_
	GH20	97_2132_gene_6_1	p__Bacteroidetes;c__Bacteroidia;o__Bacteroidales;f__Bacteroidaceae;g__Bacteroides;s__Bacteroides_thetaiotaomicron
	GH20	97_21485_gene_1_1	p__Bacteroidetes;c__Bacteroidia;o__Bacteroidales;f__Bacteroidaceae;g__Bacteroides
	GH20	97_214_gene_40_1	p__Proteobacteria;c__Deltaproteobacteria;o__Desulfovibrionales;f__Desulfovibrionaceae;g__Bilophila;s__Bilophila_sp._4_1_30
	GH20	97_2235_gene_4_1	p__Bacteroidetes;c__Bacteroidia;o__Bacteroidales;f__Porphyromonadaceae;g__Parabacteroides;s__Parabacteroides_johnsonii
	GH20	97_227_gene_20_1	p__Bacteroidetes;c__Bacteroidia;o__Bacteroidales;f__Bacteroidaceae;g__Bacteroides;s__Bacteroides_sp._CAG
	GH20	97_2336_gene_16_1	p__Bacteroidetes;c__Bacteroidia;o__Bacteroidales;f__Bacteroidaceae;g__Bacteroides
	GH20	97_2441_gene_1_1	p__Bacteroidetes;c__Bacteroidia;o__Bacteroidales;f__Bacteroidaceae;g__Bacteroides;s__Bacteroides_caccae_CAG
	GH20	97_2441_gene_2_1	p__Bacteroidetes;c__Bacteroidia;o__Bacteroidales;f__Bacteroidaceae;g__Bacteroides;s__Bacteroides_sp._CAG
	GH20	97_2441_gene_5_1	p__Bacteroidetes;c__Bacteroidia;o__Bacteroidales;f__Bacteroidaceae;g__Bacteroides;s__Bacteroides_fragilis
	GH20	97_24_gene_26_1	p__Firmicutes;c__Bacilli;o__Lactobacillales;f__Enterococcaceae;g__Enterococcus;s__Enterococcus_faecalis
	GH20	97_2533_gene_7_1	p__Bacteroidetes;c__Bacteroidia;o__Bacteroidales;f__Bacteroidaceae;g__Bacteroides;s__Bacteroides_thetaiotaomicron
	GH20	97_25642_gene_2_1	p__Bacteroidetes;c__Bacteroidia;o__Bacteroidales;f__Bacteroidaceae;g__Bacteroides;s__Bacteroides_fragilis
	GH20	97_25881_gene_2_1	p__Firmicutes;c__Negativicutes;o__Acidaminococcales;f__Acidaminococcaceae;g__Phascolarctobacterium;s__Phascolarctobacterium_sp._CAG
	GH20	97_2602_gene_1_1	p__Bacteroidetes;c__Bacteroidia;o__Bacteroidales;f__Bacteroidaceae;g__Bacteroides
	GH20	97_27062_gene_2_1	p__Firmicutes;c__Clostridia;o__Clostridiales;f__norank;g__Flavonifractor;s__Flavonifractor_plautii
	GH20	97_28335_gene_2_1	p__Proteobacteria;c__Deltaproteobacteria;o__Desulfovibrionales;f__Desulfomicrobiaceae;g__Desulfomicrobium;s__Desulfomicrobium_orale
	GH20	97_285_gene_29_1	p__Bacteroidetes;c__Bacteroidia;o__Bacteroidales;f__Bacteroidaceae;g__Bacteroides;s__Bacteroides_sp._CAG
	GH20	97_2921_gene_2_1	p__Bacteroidetes;c__Bacteroidia;o__Bacteroidales;f__Bacteroidaceae;g__Bacteroides;s__Bacteroides_helcogenes
	GH20	97_295_gene_20_1	p__Bacteroidetes;c__Bacteroidia;o__Bacteroidales;f__Bacteroidaceae;g__Bacteroides;s__Bacteroides_thetaiotaomicron
	GH20	97_2_gene_116_1	p__Proteobacteria;c__Betaproteobacteria;o__Neisseriales;f__Chromobacteriaceae;g__Chromobacterium;s__Chromobacterium_haemolyticum
	GH20	97_3001_gene_3_1	p__Firmicutes;c__Erysipelotrichia;o__Erysipelotrichales;f__Erysipelotrichaceae;g__Erysipelatoclostridium;s__[Clostridium]_innocuum
	GH20	97_3001_gene_6_1	p__Firmicutes;c__Bacilli;o__Bacillales;f__Bacillaceae;g__Bacillus;s__Bacillus_bataviensis
	GH20	97_315_gene_3_1	p__Bacteroidetes;c__Bacteroidia;o__Bacteroidales;f__Bacteroidaceae;g__Bacteroides;s__Bacteroides_thetaiotaomicron
	GH20	97_32561_gene_1_1	p__Bacteroidetes;c__Bacteroidia;o__Bacteroidales;f__Porphyromonadaceae;g__Parabacteroides;s__Parabacteroides_johnsonii
	GH20	97_328_gene_17_1	p__Bacteroidetes;c__Bacteroidia;o__Bacteroidales;f__Bacteroidaceae;g__Bacteroides
	GH20	97_32_gene_50_1	p__Firmicutes;c__Clostridia;o__Clostridiales;f__Clostridiaceae;g__Clostridium;s__Clostridium_hathewayi_CAG
	GH20	97_331_gene_21_1	p__Bacteroidetes;c__Bacteroidia;o__Bacteroidales;f__Bacteroidaceae;g__Bacteroides;s__Bacteroides_sp._CAG
	GH20	97_3350_gene_1_1	p__Proteobacteria;c__Gammaproteobacteria;o__Enterobacterales;f__Enterobacteriaceae;g__Yokenella;s__Yokenella_regensburgei
	GH20	97_343_gene_39_1	p__Firmicutes;c__Erysipelotrichia;o__Erysipelotrichales;f__Erysipelotrichaceae;g__Coprobacillus
	GH20	97_3447_gene_7_1	p__Proteobacteria;c__Gammaproteobacteria;o__Enterobacterales;f__Enterobacteriaceae;g__Yokenella;s__Yokenella_regensburgei
	GH20	97_34753_gene_2_1	p__Proteobacteria;c__Gammaproteobacteria;o__Enterobacterales;f__Enterobacteriaceae;g__Yokenella;s__Yokenella_regensburgei
	GH20	97_3566_gene_4_1	p__Fusobacteria;c__Fusobacteriia;o__Fusobacteriales;f__Fusobacteriaceae;g__Fusobacterium;s__Fusobacterium_varium
	GH20	97_35_gene_80_1	p__Bacteroidetes;c__Bacteroidia;o__Bacteroidales;f__Bacteroidaceae;g__Bacteroides;s__Bacteroides_salyersiae
	GH20	97_35_gene_81_1	p__Bacteroidetes;c__Bacteroidia;o__Bacteroidales;f__Bacteroidaceae;s__Bacteroidaceae_bacterium_MS4
	GH20	97_36344_gene_1_1	p__Bacteroidetes;c__Bacteroidia;o__Bacteroidales;f__Porphyromonadaceae;g__Parabacteroides;s__Parabacteroides_sp._HGS0025
	GH20	97_36568_gene_1_1	p__Bacteroidetes;c__Bacteroidia;o__Bacteroidales;f__Bacteroidaceae;g__Bacteroides;s__uncultured_Bacteroides_sp.
	GH20	97_3755_gene_3_1	p__Proteobacteria;c__Gammaproteobacteria;o__Enterobacterales;f__Enterobacteriaceae;g__Enterobacter
	GH20	97_3827_gene_5_1	p__Firmicutes;c__Clostridia;o__Clostridiales;f__norank;g__Pseudoflavonifractor;s__Pseudoflavonifractor_capillosus
	GH20	97_3905_gene_2_1	p__Bacteroidetes;c__Bacteroidia;o__Bacteroidales;f__Bacteroidaceae;g__Bacteroides;s__Bacteroides_uniformis
	GH20	97_39246_gene_1_1	p__Firmicutes;c__Negativicutes;o__Acidaminococcales;f__Acidaminococcaceae;g__Succinispira;s__Succinispira_mobilis
	GH20	97_394_gene_18_1	p__Firmicutes;c__Negativicutes;o__Selenomonadales;f__Selenomonadaceae;g__Propionispira;s__Propionispira_raffinosivorans
	GH20	97_4178_gene_6_1	p__Fusobacteria;c__Fusobacteriia;o__Fusobacteriales;f__Fusobacteriaceae;g__Fusobacterium;s__Fusobacterium_ulcerans
	GH20	97_42958_gene_1_1	p__Firmicutes;c__Clostridia;o__Clostridiales;f__norank;g__Pseudoflavonifractor;s__Pseudoflavonifractor_capillosus
	GH20	97_42_gene_12_1	p__Bacteroidetes;c__Bacteroidia;o__Bacteroidales;f__Bacteroidaceae;g__Bacteroides;s__Bacteroides_thetaiotaomicron
	GH20	97_42_gene_16_1	p__Bacteroidetes;c__Bacteroidia;o__Bacteroidales;f__Bacteroidaceae;g__Bacteroides
	GH20	97_42_gene_18_1	p__Bacteroidetes;c__Bacteroidia;o__Bacteroidales;f__Bacteroidaceae;g__Bacteroides;s__Bacteroides_sp._I48
	GH20	97_4302_gene_2_1	p__Firmicutes;c__Clostridia;o__Clostridiales;f__Lachnospiraceae;g__Robinsoniella;s__Robinsoniella_sp._KNHs210
	GH20	97_4307_gene_2_1	p__Firmicutes;c__Bacilli;o__Bacillales;f__Paenibacillaceae;g__Aneurinibacillus;s__Aneurinibacillus_terranovensis
	GH20	97_4400_gene_6_1	p__Bacteroidetes;c__Bacteroidia;o__Bacteroidales;f__Bacteroidaceae;g__Bacteroides;s__Bacteroides_faecichinchillae
	GH20	97_4457_gene_3_1	p__Firmicutes;c__Clostridia;o__Clostridiales;f__Eubacteriaceae;g__Eubacterium;s__Eubacterium_sp._14-2
	GH20	97_4494_gene_2_1	p__Firmicutes;c__Erysipelotrichia;o__Erysipelotrichales;f__Erysipelotrichaceae
	GH20	97_4631_gene_2_1	p__Firmicutes;c__Clostridia;o__Clostridiales;f__norank;g__Pseudoflavonifractor;s__Pseudoflavonifractor_capillosus
	GH20	97_463_gene_16_1	p__Firmicutes;c__Clostridia;o__Clostridiales;f__Lachnospiraceae;g__Lachnoclostridium;s__[Eubacterium]_contortum
	GH20	97_47251_gene_1_1	p__Proteobacteria;c__Gammaproteobacteria;o__Enterobacterales;f__Enterobacteriaceae;g__Escherichia;s__Escherichia_coli
	GH20	97_48663_gene_1_1	p__Proteobacteria;c__Gammaproteobacteria;o__Enterobacterales;f__Enterobacteriaceae
	GH20	97_49_gene_58_1	p__Bacteroidetes;c__Bacteroidia;o__Bacteroidales;f__Porphyromonadaceae;g__Parabacteroides;s__Parabacteroides_distasonis
	GH20	97_4_gene_88_1	p__Bacteroidetes;c__Bacteroidia;o__Bacteroidales;f__Porphyromonadaceae;g__Parabacteroides;s__Parabacteroides_johnsonii
	GH20	97_4_gene_92_1	p__Bacteroidetes;c__Bacteroidia;o__Bacteroidales;f__Porphyromonadaceae;g__Parabacteroides;s__Parabacteroides_johnsonii
	GH20	97_50219_gene_1_1	p__Proteobacteria;c__Gammaproteobacteria;o__Enterobacterales;f__Enterobacteriaceae;g__Yokenella;s__Yokenella_regensburgei
	GH20	97_5166_gene_3_1	p__Firmicutes;c__Clostridia;o__Clostridiales;f__Lachnospiraceae;g__Blautia
	GH20	97_52150_gene_1_1	p__Firmicutes;c__Clostridia;o__Clostridiales;f__Clostridiaceae;g__Clostridium;s__Clostridium_baratii
	GH20	97_5218_gene_3_1	p__Bacteroidetes;c__Bacteroidia;o__Bacteroidales;f__Bacteroidaceae;g__Bacteroides;s__Bacteroides_fragilis
	GH20	97_530_gene_17_1	p__Bacteroidetes;c__Bacteroidia;o__Bacteroidales;f__Bacteroidaceae;g__Bacteroides;s__Bacteroides_fragilis
	GH20	97_530_gene_17_1	p__Bacteroidetes;c__Bacteroidia;o__Bacteroidales;f__Bacteroidaceae;g__Bacteroides;s__Bacteroides_fragilis
	GH20	97_536_gene_28_1	p__Firmicutes;c__Clostridia;o__Clostridiales;f__Christensenellaceae;g__Christensenella;s__Christensenella_sp._AF73-05CM02
	GH20	97_5389_gene_3_1	p__Firmicutes;c__Clostridia;o__Clostridiales;f__Clostridiaceae;s__Clostridiaceae_bacterium_GM1
	GH20	97_541_gene_3_1	p__Firmicutes;c__Clostridia;o__Clostridiales;f__norank;g__Pseudoflavonifractor;s__Pseudoflavonifractor_capillosus
	GH20	97_54_gene_79_1	p__Bacteroidetes;c__Bacteroidia;o__Bacteroidales;f__Bacteroidaceae;g__Bacteroides;s__Bacteroides_salyersiae
	GH20	97_55067_gene_1_1	p__Bacteroidetes;c__Bacteroidia;o__Bacteroidales;f__Bacteroidaceae;g__Bacteroides;s__Bacteroides_caccae
	GH20	97_57_gene_104_1	p__Firmicutes;c__Clostridia;o__Clostridiales;f__Ruminococcaceae;s__Ruminococcaceae_bacterium_mt9
	GH20	97_590_gene_18_1	p__Bacteroidetes;c__Bacteroidia;o__Bacteroidales;f__Porphyromonadaceae;g__Parabacteroides;s__Parabacteroides_sp._HGS0025
	GH20	97_6164_gene_1_1	p__Bacteroidetes;c__Bacteroidia;o__Bacteroidales;f__Bacteroidaceae;g__Bacteroides;s__Bacteroides_faecis_CAG
	GH20	97_621_gene_24_1	p__Bacteroidetes;c__Bacteroidia;o__Bacteroidales;f__Bacteroidaceae;g__Bacteroides;s__Bacteroides_thetaiotaomicron_CAG
	GH20	97_64508_gene_1_1	p__Bacteroidetes;c__Bacteroidia;o__Bacteroidales;f__Porphyromonadaceae;g__Parabacteroides
	GH20	97_6589_gene_2_1	p__Bacteroidetes;c__Bacteroidia;o__Bacteroidales;f__Bacteroidaceae;g__Bacteroides
	GH20	97_687_gene_28_1	p__Firmicutes;c__Clostridia;o__Clostridiales;f__norank;g__Pseudoflavonifractor;s__Pseudoflavonifractor_capillosus
	GH20	97_6972_gene_4_1	p__Firmicutes;c__Clostridia;o__Clostridiales;f__Lachnospiraceae;g__Robinsoniella;s__Robinsoniella_peoriensis
	GH20	97_6_gene_21_1	p__Bacteroidetes;c__Bacteroidia;o__Bacteroidales;f__Bacteroidaceae;g__Bacteroides
	GH20	97_7062_gene_2_1	p__Firmicutes;c__Erysipelotrichia;o__Erysipelotrichales;f__Erysipelotrichaceae
	GH20	97_728_gene_7_1	p__Firmicutes;c__Clostridia;o__Clostridiales;f__norank;g__Pseudoflavonifractor;s__Pseudoflavonifractor_capillosus
	GH20	97_73_gene_42_1	p__Firmicutes;c__Clostridia;o__Clostridiales;f__norank;g__Pseudoflavonifractor;s__Pseudoflavonifractor_capillosus
	GH20	97_76_gene_50_1	p__Bacteroidetes;c__Bacteroidia;o__Bacteroidales;f__Bacteroidaceae;g__Bacteroides
	GH20	97_77388_gene_1_1	p__Proteobacteria;c__Gammaproteobacteria;o__Enterobacterales;f__norank;g__Plesiomonas;s__Plesiomonas_shigelloides
	GH20	97_779_gene_21_1	p__Firmicutes;c__Erysipelotrichia;o__Erysipelotrichales;f__Erysipelotrichaceae;g__Candidatus_Stoquefichus;s__Candidatus_Stoquefichus_sp._SB1
	GH20	97_779_gene_22_1	p__Firmicutes;c__Erysipelotrichia;o__Erysipelotrichales;f__Erysipelotrichaceae;g__Candidatus_Stoquefichus;s__Candidatus_Stoquefichus_sp.
	GH20	97_8078_gene_3_1	p__Proteobacteria;c__Gammaproteobacteria;o__Enterobacterales;f__Enterobacteriaceae;g__Citrobacter;s__Citrobacter_sp._AATXQ
	GH20	97_81016_gene_1_1	p__Firmicutes;c__Clostridia;o__Clostridiales;f__Clostridiaceae;g__Clostridium;s__Clostridium_dakarense
	GH20	97_827_gene_12_1	p__Bacteroidetes;c__Bacteroidia;o__Bacteroidales;f__Porphyromonadaceae;g__Parabacteroides;s__Parabacteroides_goldsteinii
	GH20	97_830_gene_24_1	p__Bacteroidetes;c__Bacteroidia;o__Bacteroidales;f__Marinilabiliaceae;g__Saccharicrinis;s__Saccharicrinis_marinus
	GH20	97_835_gene_13_1	p__Bacteroidetes;c__Bacteroidia;o__Bacteroidales;f__Bacteroidaceae;g__Bacteroides;s__Bacteroides_finegoldii
	GH20	97_8410_gene_3_1	p__Firmicutes;c__Erysipelotrichia;o__Erysipelotrichales;f__Erysipelotrichaceae;g__Erysipelatoclostridium;s__[Clostridium]_saccharogumia
	GH20	97_858_gene_5_1	p__Proteobacteria;c__Gammaproteobacteria;o__Enterobacterales;f__Enterobacteriaceae;g__Yokenella;s__Yokenella_regensburgei
	GH20	97_8624_gene_2_1	p__Actinobacteria;c__Coriobacteriia;o__Eggerthellales;f__Eggerthellaceae;g__Eggerthella;s__Eggerthella_sp._YY7918
	GH20	97_8899_gene_2_1	p__Proteobacteria;c__Gammaproteobacteria;o__Enterobacterales;f__Enterobacteriaceae;g__Raoultella;s__Raoultella_ornithinolytica
	GH20	97_893_gene_28_1	p__Firmicutes;c__Clostridia;o__Clostridiales;f__Lachnospiraceae;g__Lachnoclostridium;s__Lachnoclostridium_sp._YL32
	GH20	97_8_gene_19_1	p__Bacteroidetes;c__Bacteroidia;o__Bacteroidales;f__Bacteroidaceae;g__Bacteroides;s__Bacteroides_thetaiotaomicron
	GH20	97_8_gene_34_1	p__Bacteroidetes;c__Bacteroidia;o__Bacteroidales;f__Bacteroidaceae;g__Bacteroides;s__Bacteroides_caccae
	GH20	97_936_gene_9_1	p__Bacteroidetes;c__Bacteroidia;o__Bacteroidales;f__Bacteroidaceae;g__Bacteroides
	GH20	97_952_gene_9_1	p__Bacteroidetes;c__Bacteroidia;o__Bacteroidales;f__Bacteroidaceae;g__Bacteroides;s__Bacteroides_intestinalis_CAG
	GH20	97_976_gene_4_1	p__Firmicutes;c__Erysipelotrichia;o__Erysipelotrichales;f__Erysipelotrichaceae;s__Erysipelotrichaceae_bacterium_3_1_53
	GH20	97_98518_gene_1_1	p__Bacteroidetes;c__Bacteroidia;o__Bacteroidales;f__Porphyromonadaceae;g__Parabacteroides;s__Parabacteroides_gordonii
	GH20	97_98958_gene_1_1	p__Firmicutes;c__Clostridia;o__Clostridiales;f__Clostridiaceae;g__Clostridium;s__Clostridium_leptum_CAG
	GH73	97_1034_gene_13_1	p__Bacteroidetes;c__Bacteroidia;o__Bacteroidales;f__Bacteroidaceae;g__Bacteroides;s__Bacteroides_caccae_CAG
	GH73	97_1048_gene_20_1	p__Firmicutes;c__Clostridia;o__Clostridiales;f__Lachnospiraceae;g__Robinsoniella
	GH73	97_109_gene_30_1	p__Bacteroidetes;c__Bacteroidia;o__Bacteroidales;f__norank
	GH73	97_110575_gene_1_1	p__Firmicutes;c__Clostridia;o__Clostridiales;f__Clostridiaceae;g__Butyricicoccus;s__uncultured_Butyricicoccus_sp.
	GH73	97_11436_gene_3_1	p__Fusobacteria;c__Fusobacteriia;o__Fusobacteriales;f__Fusobacteriaceae;g__Fusobacterium;s__Fusobacterium_varium
	GH73	97_1233_gene_5_1	p__Bacteroidetes;c__Bacteroidia;o__Bacteroidales;f__Bacteroidaceae;g__Bacteroides
	GH73	97_128_gene_43_1	p__Bacteroidetes;c__Bacteroidia;o__Bacteroidales;f__Bacteroidaceae;g__Bacteroides;s__Bacteroides_fragilis
	GH73	97_132_gene_4_1	p__Proteobacteria;c__Deltaproteobacteria;o__Desulfovibrionales;f__Desulfovibrionaceae;g__Desulfovibrio;s__Desulfovibrio_fairfieldensis
	GH73	97_14777_gene_1_1	p__Bacteroidetes;c__Bacteroidia;o__Bacteroidales;f__Porphyromonadaceae;g__Parabacteroides;s__Parabacteroides_gordonii
	GH73	97_1559_gene_7_1	p__Firmicutes;c__Clostridia;o__Clostridiales;f__Oscillospiraceae;g__Oscillibacter;s__Oscillibacter_sp._1-3
	GH73	97_1577_gene_8_1	p__Firmicutes;c__Clostridia;o__Clostridiales;f__Oscillospiraceae;g__Oscillibacter;s__Oscillibacter_sp._1-3
	GH73	97_1705_gene_6_1	p__Bacteroidetes;c__Bacteroidia;o__Bacteroidales;f__Bacteroidaceae;g__Bacteroides
	GH73	97_1785_gene_3_1	p__Bacteroidetes;c__Bacteroidia;o__Bacteroidales;f__Bacteroidaceae;g__Bacteroides
	GH73	97_18_gene_77_1	p__Bacteroidetes;c__Bacteroidia;o__Bacteroidales;f__Bacteroidaceae;g__Bacteroides;s__Bacteroides_fragilis_CAG
	GH73	97_19392_gene_3_1	p__Proteobacteria;c__Gammaproteobacteria;o__Enterobacterales;f__Enterobacteriaceae
	GH73	97_20038_gene_1_1	p__Firmicutes;c__Clostridia;o__Clostridiales;f__Clostridiaceae;g__Clostridium;s__Clostridium_hathewayi_CAG
	GH73	97_2091_gene_4_1	p__Bacteroidetes;c__Bacteroidia;o__Bacteroidales;f__Rikenellaceae;g__Mucinivorans;s__Mucinivorans_hirudinis
	GH73	97_236_gene_2_1	p__Firmicutes;c__Negativicutes;o__Selenomonadales;f__Selenomonadaceae;g__Propionispira;s__Propionispira_raffinosivorans
	GH73	97_250_gene_12_1	p__Proteobacteria;c__Gammaproteobacteria;o__Enterobacterales;f__Erwiniaceae;g__Pantoea;s__Pantoea_agglomerans
	GH73	97_2575_gene_2_1	p__Bacteroidetes;c__Bacteroidia;o__Bacteroidales;f__Bacteroidaceae;g__Bacteroides
	GH73	97_2603_gene_1_1	p__Proteobacteria;c__Gammaproteobacteria;o__Enterobacterales;f__Enterobacteriaceae;g__Enterobacter;s__Enterobacter_cloacae
	GH73	97_2611_gene_11_1	p__Bacteroidetes;c__Bacteroidia;o__Bacteroidales;f__Bacteroidaceae;g__Bacteroides;s__Bacteroides_fragilis
	GH73	97_273_gene_20_1	p__Bacteroidetes;c__Bacteroidia;o__Bacteroidales;f__Bacteroidaceae;g__Bacteroides;s__Bacteroides_pyogenes
	GH73	97_2864_gene_4_1	p__Firmicutes;c__Clostridia;o__Clostridiales;f__Clostridiaceae;g__Clostridium;s__Clostridium_sp._ASBs410
	GH73	97_2901_gene_4_1	p__Bacteroidetes;c__Bacteroidia;o__Bacteroidales;f__Bacteroidaceae;g__Bacteroides;s__Bacteroides_fragilis
	GH73	97_290_gene_24_1	p__Bacteroidetes;c__Bacteroidia;o__Bacteroidales;f__Bacteroidaceae;g__Bacteroides
	GH73	97_2930_gene_2_1	p__Chlamydiae;c__Chlamydiia;o__Chlamydiales;f__Chlamydiaceae;g__Chlamydia;s__Chlamydia_ibidis
	GH73	97_29516_gene_1_1	p__Bacteroidetes;c__Bacteroidia;o__Bacteroidales;f__Bacteroidaceae;g__Bacteroides;s__Bacteroides_finegoldii
	GH73	97_29889_gene_1_1	p__Proteobacteria;c__Gammaproteobacteria;o__Enterobacterales;f__Enterobacteriaceae;g__Enterobacter;s__Enterobacter_cloacae
	GH73	97_3015_gene_9_1	p__Proteobacteria;c__Gammaproteobacteria;o__Enterobacterales;f__Enterobacteriaceae;g__Citrobacter;s__Citrobacter_freundii
	GH73	97_35506_gene_1_1	p__Bacteroidetes;c__Bacteroidia;o__Bacteroidales;f__Odoribacteraceae;g__Odoribacter;s__Odoribacter_sp._CAG
	GH73	97_36340_gene_1_1	p__Proteobacteria;c__Betaproteobacteria;o__Burkholderiales;f__Burkholderiaceae;g__Burkholderia;s__Burkholderia_arvi
	GH73	97_39118_gene_1_1	p__Firmicutes;c__Clostridia;o__Clostridiales;f__Lachnospiraceae;g__Lachnoclostridium;s__[Clostridium]_symbiosum
	GH73	97_3939_gene_1_1	p__Firmicutes;c__Clostridia;o__Clostridiales;f__Ruminococcaceae;g__Anaerotruncus;s__Anaerotruncus_sp._MT15
	GH73	97_3962_gene_1_1	p__Proteobacteria;c__Gammaproteobacteria;o__Enterobacterales;f__Enterobacteriaceae;g__Citrobacter
	GH73	97_430_gene_42_1	p__Bacteroidetes;c__Bacteroidia;o__Bacteroidales;f__Bacteroidaceae;g__Bacteroides;s__Bacteroides_vulgatus
	GH73	97_44715_gene_1_1	p__Firmicutes;c__Clostridia;o__Clostridiales;f__Lachnospiraceae;g__Robinsoniella;s__Robinsoniella_sp._KNHs210
	GH73	97_464_gene_32_1	p__Chlamydiae;c__Chlamydiia;o__Chlamydiales;f__Chlamydiaceae;g__Chlamydia;s__Chlamydia_pecorum
	GH73	97_46890_gene_2_1	p__Bacteroidetes;c__Bacteroidia;o__Bacteroidales;f__Bacteroidaceae;g__Bacteroides;s__Bacteroides_sp._2_1_33B
	GH73	97_473_gene_29_1	p__Proteobacteria;c__Gammaproteobacteria;o__Enterobacterales;f__Enterobacteriaceae;g__Enterobacter;s__Enterobacter_cloacae
	GH73	97_4815_gene_7_1	p__Firmicutes;c__Clostridia;o__Clostridiales;f__Clostridiaceae;g__Hungatella;s__Hungatella_hathewayi
	GH73	97_48300_gene_1_1	p__Firmicutes;c__Clostridia;o__Clostridiales;f__Clostridiaceae;s__Clostridiaceae_bacterium_MS3
	GH73	97_4919_gene_4_1	p__Firmicutes;c__Clostridia;o__Clostridiales;f__Clostridiaceae;s__Clostridiaceae_bacterium_GM1
	GH73	97_52799_gene_1_1	p__Firmicutes;c__Clostridia;o__Clostridiales;f__Ruminococcaceae;g__Ruminococcus;s__Ruminococcus_gauvreauii
	GH73	97_53_gene_87_1	p__Proteobacteria;c__Deltaproteobacteria;o__Desulfovibrionales;f__Desulfovibrionaceae;g__Desulfovibrio;s__Desulfovibrio_desulfuricans
	GH73	97_54119_gene_1_1	p__Actinobacteria;c__Coriobacteriia;o__Coriobacteriales;f__Coriobacteriaceae;s__Coriobacteriaceae_bacterium_CHKCI002
	GH73	97_55064_gene_1_1	p__Bacteroidetes;c__Bacteroidia;o__Bacteroidales;f__Porphyromonadaceae;g__Parabacteroides
	GH73	97_568_gene_31_1	p__Firmicutes;c__Clostridia;o__Clostridiales;f__norank;g__Flavonifractor;s__Flavonifractor_plautii
	GH73	97_5855_gene_3_1	p__Firmicutes;c__Clostridia;o__Clostridiales;f__Ruminococcaceae;s__Ruminococcaceae_bacterium_AE2021
	GH73	97_5_gene_211_1	p__Verrucomicrobia;c__Verrucomicrobiae;o__Verrucomicrobiales;f__Akkermansiaceae;g__Akkermansia;s__Akkermansia_sp._CAG
	GH73	97_6173_gene_4_1	p__Firmicutes;c__Clostridia;o__Clostridiales;f__norank
	GH73	97_62_gene_101_1	p__Firmicutes;c__Clostridia;o__Clostridiales;f__Lachnospiraceae;g__Roseburia;s__Roseburia_intestinalis
	GH73	97_63164_gene_1_1	p__Bacteroidetes;c__Bacteroidia;o__Bacteroidales;f__Porphyromonadaceae;g__Parabacteroides
	GH73	97_64177_gene_2_1	p__Firmicutes;c__Clostridia;o__Clostridiales;f__Lachnospiraceae;g__Lachnoclostridium;s__[Clostridium]_scindens
	GH73	97_67547_gene_2_1	p__Proteobacteria;c__Gammaproteobacteria;o__Thiotrichales;f__Piscirickettsiaceae;g__Methylophaga;s__Methylophaga_nitratireducenticre
	GH73	97_67677_gene_1_1	p__Firmicutes;c__Clostridia;o__Clostridiales;f__norank;s__Clostridiales_bacterium_CHKCI001
	GH73	97_724_gene_30_1	p__Firmicutes;c__Clostridia;o__Clostridiales;f__norank;g__Pseudoflavonifractor;s__Pseudoflavonifractor_capillosus
	GH73	97_731_gene_12_1	p__Bacteroidetes;c__Bacteroidia;o__Bacteroidales;f__Odoribacteraceae;g__Odoribacter;s__Odoribacter_splanchnicus
	GH73	97_807_gene_3_1	p__Proteobacteria;c__Gammaproteobacteria;o__Enterobacterales;f__Enterobacteriaceae;g__Enterobacter
	GH73	97_80_gene_98_1	p__Proteobacteria;c__Gammaproteobacteria;o__Enterobacterales;f__Enterobacteriaceae
	GH73	97_8325_gene_3_1	p__Bacteroidetes;c__Bacteroidia;o__Bacteroidales;f__Bacteroidaceae;s__Bacteroidaceae_bacterium_MS4
	GH73	97_856_gene_16_1	p__Bacteroidetes;c__Bacteroidia;o__Bacteroidales;f__Bacteroidaceae;g__Bacteroides;s__Bacteroides_caccae
	GH73	97_86110_gene_1_1	p__Bacteroidetes;c__Bacteroidia;o__Bacteroidales;f__Porphyromonadaceae;g__Parabacteroides;s__Parabacteroides_gordonii
	GH73	97_957_gene_25_1	p__Firmicutes;c__Tissierellia;o__norank;f__norank;g__Sedimentibacter;s__Sedimentibacter_sp._B4
	GH89	97_1038_gene_9_1	p__Bacteroidetes;c__Bacteroidia;o__Bacteroidales;f__Porphyromonadaceae;g__Parabacteroides;s__Parabacteroides_distasonis
	GH89	97_104141_gene_1_1	p__Bacteroidetes;c__Bacteroidia;o__Bacteroidales;f__Bacteroidaceae;g__Bacteroides;s__Bacteroides_thetaiotaomicron
	GH89	97_110_gene_64_1	p__Bacteroidetes;c__Bacteroidia;o__Bacteroidales;f__Bacteroidaceae;g__Bacteroides;s__Bacteroides_sp._2_1_33B
	GH89	97_11_gene_75_1	p__Bacteroidetes;c__Bacteroidia;o__Bacteroidales;f__Bacteroidaceae;g__Bacteroides;s__Bacteroides_paurosaccharolyticus
	GH89	97_1212_gene_23_1	p__Bacteroidetes;c__Bacteroidia;o__Bacteroidales;f__Bacteroidaceae;g__Bacteroides;s__Bacteroides_sp._1_1_30
	GH89	97_128_gene_5_1	p__Bacteroidetes;c__Bacteroidia;o__Bacteroidales;f__Bacteroidaceae;g__Bacteroides;s__Bacteroides_ovatus
	GH89	97_1506_gene_11_1	p__Firmicutes;c__Clostridia;o__Clostridiales;f__Clostridiaceae;g__Clostridium;s__Clostridium_kluyveri
	GH89	97_1516_gene_15_1	p__Bacteroidetes;c__Bacteroidia;o__Bacteroidales;f__Bacteroidaceae;g__Bacteroides;s__Bacteroides_caccae
	GH89	97_1691_gene_7_1	p__Firmicutes;c__Clostridia;o__Clostridiales;f__norank;s__Clostridiales_bacterium_DRI-13
	GH89	97_192_gene_33_1	p__Proteobacteria;c__Gammaproteobacteria;o__Enterobacterales;f__Enterobacteriaceae;g__Enterobacter;s__Enterobacter_sp._MGH_24
	GH89	97_24_gene_72_1	p__Firmicutes;c__Clostridia;o__Clostridiales;f__Eubacteriaceae;g__Eubacterium;s__Eubacterium_sp._3_1_31
	GH89	97_2793_gene_7_1	p__Bacteroidetes;c__Bacteroidia;o__Bacteroidales;f__Bacteroidaceae;g__Bacteroides;s__Bacteroides_sp._CAG
	GH89	97_279_gene_21_1	p__Bacteroidetes;c__Bacteroidia;o__Bacteroidales;f__Bacteroidaceae;g__Bacteroides;s__Bacteroides_eggerthii
	GH89	97_28_gene_78_1	p__Bacteroidetes;c__Bacteroidia;o__Bacteroidales;f__Bacteroidaceae;g__Bacteroides
	GH89	97_2914_gene_3_1	p__Firmicutes;c__Clostridia;o__Clostridiales;f__Lachnospiraceae;g__Robinsoniella;s__Robinsoniella_sp._KNHs210
	GH89	97_3025_gene_4_1	p__Bacteroidetes;c__Bacteroidia;o__Bacteroidales;f__Bacteroidaceae;g__Bacteroides;s__Bacteroides_fragilis
	GH89	97_315_gene_16_1	p__Bacteroidetes;c__Bacteroidia;o__Bacteroidales;f__Porphyromonadaceae;g__Parabacteroides;s__Parabacteroides_goldsteinii
	GH89	97_328_gene_22_1	p__Bacteroidetes;c__Bacteroidia;o__Bacteroidales;f__Bacteroidaceae;g__Bacteroides;s__Bacteroides_thetaiotaomicron
	GH89	97_3373_gene_3_1	p__Proteobacteria;c__Gammaproteobacteria;o__Enterobacterales;f__Enterobacteriaceae;g__Kluyvera;s__Kluyvera_ascorbata
	GH89	97_3452_gene_2_1	p__Bacteroidetes;c__Bacteroidia;o__Bacteroidales;f__Bacteroidaceae;g__Bacteroides;s__Bacteroides_sp._D2
	GH89	97_38309_gene_1_1	p__Firmicutes;c__Clostridia;o__Clostridiales;f__norank;g__Flavonifractor;s__Flavonifractor_plautii
	GH89	97_38854_gene_2_1	p__Proteobacteria;c__Gammaproteobacteria;o__Enterobacterales;f__Enterobacteriaceae;g__Enterobacter;s__Enterobacter_sp._638
	GH89	97_4263_gene_2_1	p__Bacteroidetes;c__Bacteroidia;o__Bacteroidales;f__norank
	GH89	97_426_gene_17_1	p__Bacteroidetes;c__Bacteroidia;o__Bacteroidales;f__Bacteroidaceae;g__Bacteroides;s__Bacteroides_sp._HPS0048
	GH89	97_54_gene_39_1	p__Bacteroidetes;c__Bacteroidia;o__Bacteroidales;f__Bacteroidaceae;g__Bacteroides;s__Bacteroides_faecis
	GH89	97_54_gene_97_1	p__Bacteroidetes;c__Bacteroidia;o__Bacteroidales;f__Bacteroidaceae;g__Bacteroides;s__Bacteroides_ovatus
	GH89	97_655_gene_17_1	p__Firmicutes;c__Clostridia;o__Clostridiales;f__Eubacteriaceae;g__Eubacterium;s__Eubacterium_sp._SB2
	GH89	97_7891_gene_4_1	p__Firmicutes;c__Clostridia;o__Clostridiales;f__Clostridiaceae;g__Clostridium;s__Clostridium_sp._GD3
	GH89	97_903_gene_16_1	p__Firmicutes;c__Clostridia;o__Clostridiales;f__Clostridiaceae;g__Clostridium;s__Clostridium_sp._D5
	GH89	97_917_gene_25_1	p__Firmicutes;c__Negativicutes;o__Selenomonadales;f__Selenomonadaceae;g__Anaerovibrio;s__Anaerovibrio_lipolyticus
	GH25	97_100925_gene_1_1	p__Firmicutes;c__Clostridia;o__Clostridiales;f__Peptostreptococcaceae;g__Clostridioides;s__Clostridioides_difficile
	GH25	97_11815_gene_2_1	p__Firmicutes;c__Clostridia;o__Clostridiales;f__Lachnospiraceae;g__Lachnoclostridium;s__[Clostridium]_symbiosum
	GH25	97_123_gene_57_1	p__Bacteroidetes;c__Bacteroidia;o__Bacteroidales;f__Bacteroidaceae;g__Bacteroides;s__Bacteroides_massiliensis
	GH25	97_1285_gene_12_1	p__Firmicutes;c__Clostridia;o__Clostridiales;f__Eubacteriaceae;g__Eubacterium;s__Eubacterium_sp._CAG
	GH25	97_1290_gene_18_1	p__Firmicutes;c__Erysipelotrichia;o__Erysipelotrichales;f__Erysipelotrichaceae;g__Candidatus_Stoquefichus;s__Candidatus_Stoquefichus_sp._SB1
	GH25	97_13893_gene_2_1	p__Bacteroidetes;c__Bacteroidia;o__Bacteroidales;f__Porphyromonadaceae;g__Parabacteroides;s__Parabacteroides_gordonii
	GH25	97_16948_gene_3_1	p__Firmicutes;c__Clostridia;o__Clostridiales;f__norank;g__Flavonifractor;s__Flavonifractor_plautii
	GH25	97_1741_gene_3_1	p__Firmicutes;c__Clostridia;o__Clostridiales;f__Lachnospiraceae;g__Lachnoclostridium;s__[Clostridium]_scindens
	GH25	97_174_gene_12_1	p__Bacteroidetes;c__Bacteroidia;o__Bacteroidales;f__Bacteroidaceae;g__Bacteroides
	GH25	97_175_gene_54_1	p__Bacteroidetes;c__Bacteroidia;o__Bacteroidales;f__Porphyromonadaceae;g__Parabacteroides;s__Parabacteroides_distasonis
	GH25	97_193_gene_39_1	p__Bacteroidetes;c__Bacteroidia;o__Bacteroidales;f__Bacteroidaceae;g__Bacteroides;s__Bacteroides_ovatus
	GH25	97_219_gene_42_1	p__Bacteroidetes;c__Bacteroidia;o__Bacteroidales;f__Bacteroidaceae;g__Bacteroides;s__Bacteroides_fragilis
	GH25	97_2351_gene_10_1	p__Firmicutes;c__Clostridia;o__Clostridiales;f__Lachnospiraceae;s__Lachnospiraceae_bacterium_7_1_58FAA
	GH25	97_23_gene_15_1	p__Bacteroidetes;c__Bacteroidia;o__Bacteroidales;f__Bacteroidaceae;g__Bacteroides;s__Bacteroides_finegoldii
	GH25	97_25768_gene_1_1	p__Bacteroidetes;c__Bacteroidia;o__Bacteroidales;f__Bacteroidaceae;s__Bacteroidaceae_bacterium_MS4
	GH25	97_25983_gene_1_1	p__Firmicutes;c__Tissierellia;o__norank;f__norank;s__[Clostridium]_ultunense
	GH25	97_2659_gene_12_1	p__Bacteroidetes;c__Bacteroidia;o__Bacteroidales;f__Bacteroidaceae;g__Bacteroides
	GH25	97_27592_gene_1_1	p__Firmicutes;c__Tissierellia;o__norank;f__norank;s__[Clostridium]_ultunense
	GH25	97_27637_gene_1_1	p__Actinobacteria;c__Coriobacteriia;o__Eggerthellales;f__Eggerthellaceae;g__Eggerthella;s__Eggerthella_sp._YY7918
	GH25	97_281_gene_14_1	p__Firmicutes;c__Erysipelotrichia;o__Erysipelotrichales;f__Erysipelotrichaceae;s__Erysipelotrichaceae_bacterium_5_2_54FAA
	GH25	97_2957_gene_7_1	p__Proteobacteria;c__Gammaproteobacteria;o__Enterobacterales;f__Enterobacteriaceae;g__Enterobacter
	GH25	97_31006_gene_3_1	p__Proteobacteria;c__Gammaproteobacteria;o__Enterobacterales;f__Enterobacteriaceae;g__Citrobacter;s__Citrobacter_braakii
	GH25	97_31619_gene_2_1	p__Bacteroidetes;c__Bacteroidia;o__Bacteroidales;f__Bacteroidaceae;g__Bacteroides;s__Bacteroides_uniformis
	GH25	97_31900_gene_1_1	p__Bacteroidetes;c__Bacteroidia;o__Bacteroidales;f__Bacteroidaceae;g__Bacteroides;s__Bacteroides_graminisolvens
	GH25	97_33_gene_33_1	p__Firmicutes;c__Clostridia;o__Clostridiales;f__Lachnospiraceae;g__Roseburia;s__Roseburia_inulinivorans
	GH25	97_35412_gene_1_1	p__Firmicutes;c__Clostridia;o__Clostridiales;f__Clostridiaceae;g__Hungatella;s__Hungatella_hathewayi
	GH25	97_421_gene_20_1	p__Bacteroidetes;c__Bacteroidia;o__Bacteroidales;f__Bacteroidaceae;g__Bacteroides
	GH25	97_4304_gene_4_1	p__Bacteroidetes;c__Bacteroidia;o__Bacteroidales;f__Porphyromonadaceae;g__Parabacteroides;s__Parabacteroides_goldsteinii
	GH25	97_4390_gene_1_1	p__Firmicutes;c__Clostridia;o__Clostridiales;f__Lachnospiraceae;s__Lachnospiraceae_bacterium_M18-1
	GH25	97_448_gene_47_1	p__Bacteroidetes;c__Bacteroidia;o__Bacteroidales;f__Porphyromonadaceae;g__Parabacteroides;s__Parabacteroides_goldsteinii
	GH25	97_5744_gene_5_1	p__Firmicutes;c__Clostridia;o__Clostridiales;f__Lachnospiraceae;g__Roseburia;s__uncultured_Roseburia_sp.
	GH25	97_593_gene_18_1	p__Bacteroidetes;c__Bacteroidia;o__Bacteroidales;f__Bacteroidaceae;g__Bacteroides;s__Bacteroides_faecichinchillae
	GH25	97_6012_gene_4_1	p__Firmicutes;c__Tissierellia;o__Tissierellales;f__Peptoniphilaceae;g__Peptoniphilus
	GH25	97_6081_gene_5_1	p__Proteobacteria;c__Gammaproteobacteria;o__Enterobacterales;f__Enterobacteriaceae;g__Citrobacter;s__Citrobacter_freundii
	GH25	97_6638_gene_5_1	p__Bacteroidetes;c__Bacteroidia;o__Bacteroidales;f__Prevotellaceae;g__Prevotella;s__Prevotella_sp._10(H)
	GH25	97_67220_gene_1_1	p__Proteobacteria;c__Gammaproteobacteria;o__Enterobacterales;f__Yersiniaceae;g__Serratia
	GH25	97_672_gene_32_1	p__Firmicutes;c__Erysipelotrichia;o__Erysipelotrichales;f__Erysipelotrichaceae;g__Erysipelatoclostridium;s__[Clostridium]_saccharogumia
	GH25	97_676_gene_20_1	p__Firmicutes;c__norank;o__norank;f__norank;s__Firmicutes_bacterium_CAG
	GH25	97_67975_gene_1_1	p__Proteobacteria;c__Gammaproteobacteria;o__Enterobacterales;f__Enterobacteriaceae;g__Enterobacter;s__Enterobacter_sp._MGH_24
	GH25	97_6969_gene_5_1	p__Bacteroidetes;c__Bacteroidia;o__Bacteroidales;f__Bacteroidaceae;g__Bacteroides
	GH25	97_69_gene_17_1	p__Firmicutes;c__Clostridia;o__Clostridiales;f__Lachnospiraceae;g__Blautia;s__[Ruminococcus]_torques
	GH25	97_71627_gene_1_1	p__Bacteroidetes;c__Bacteroidia;o__Bacteroidales;f__Bacteroidaceae;s__Bacteroidaceae_bacterium_MS4
	GH25	97_72425_gene_1_1	p__Bacteroidetes;c__Bacteroidia;o__Bacteroidales;f__Bacteroidaceae;s__Bacteroidaceae_bacterium_MS4
	GH25	97_724_gene_9_1	p__Firmicutes;c__Clostridia;o__Clostridiales;f__Eubacteriaceae;g__Eubacterium;s__Eubacterium_dolichum_CAG
	GH25	97_756_gene_12_1	p__Firmicutes;c__Clostridia;o__Clostridiales;f__Lachnospiraceae;g__Lachnoclostridium;s__[Clostridium]_asparagiforme
	GH25	97_80209_gene_1_1	p__Bacteroidetes;c__Bacteroidia;o__Bacteroidales;f__Porphyromonadaceae;g__Parabacteroides;s__Parabacteroides_distasonis
	GH25	97_877_gene_24_1	p__Firmicutes;c__Clostridia;o__Clostridiales;f__Clostridiaceae;g__Hungatella;s__Hungatella_hathewayi
	GH25	97_948_gene_3_1	p__Firmicutes;c__Clostridia;o__Clostridiales;f__Clostridiaceae;g__Clostridium;s__Clostridium_sp._C105KSO15
	GH25	97_95073_gene_1_1	p__Firmicutes;c__Clostridia;o__Clostridiales;f__Lachnospiraceae;g__Lachnoclostridium;s__[Clostridium]_bolteae
	GH24	97_0_gene_523_1	p__Firmicutes;c__Clostridia;o__Clostridiales;f__Lachnospiraceae;g__Roseburia;s__Roseburia_intestinalis
	GH24	97_1043_gene_16_1	p__Firmicutes;c__Clostridia;o__Clostridiales;f__Clostridiaceae;g__Clostridium;s__Clostridium_sp._CL-2
	GH24	97_1072_gene_10_1	p__Bacteroidetes;c__Bacteroidia;o__Bacteroidales;f__Bacteroidaceae;g__Bacteroides;s__Bacteroides_oleiciplenus
	GH24	97_13184_gene_2_1	p__Proteobacteria;c__Gammaproteobacteria;o__Enterobacterales;f__Enterobacteriaceae
	GH24	97_1337_gene_22_1	p__Proteobacteria;c__Gammaproteobacteria;o__Enterobacterales;f__Enterobacteriaceae;g__Yokenella;s__Yokenella_regensburgei
	GH24	97_14179_gene_2_1	p__Proteobacteria;c__Gammaproteobacteria;o__Enterobacterales;f__Enterobacteriaceae;g__Citrobacter;s__Citrobacter_sp._BIDMC108
	GH24	97_1774_gene_4_1	p__Fusobacteria;c__Fusobacteriia;o__Fusobacteriales;f__Fusobacteriaceae;g__Fusobacterium;s__Fusobacterium_ulcerans
	GH24	97_21066_gene_1_1	p__Bacteroidetes;c__Bacteroidia;o__Bacteroidales;f__Porphyromonadaceae;g__Parabacteroides;s__Parabacteroides_gordonii
	GH24	97_24776_gene_3_1	p__Proteobacteria;c__Gammaproteobacteria;o__Enterobacterales;f__Enterobacteriaceae;g__Citrobacter;s__Citrobacter_freundii
	GH24	97_3640_gene_7_1	p__Bacteroidetes;c__Bacteroidia;o__Bacteroidales;f__Bacteroidaceae;g__Bacteroides;s__Bacteroides_faecichinchillae
	GH24	97_42138_gene_2_1	p__Firmicutes;c__Clostridia;o__Clostridiales;f__Lachnospiraceae;g__Fusicatenibacter;s__Fusicatenibacter_sp._2789STDY5834925
	GH24	97_47511_gene_3_1	p__Proteobacteria;c__Gammaproteobacteria;o__Enterobacterales;f__Enterobacteriaceae;g__Enterobacter
	GH24	97_4799_gene_4_1	p__Bacteroidetes;c__Bacteroidia;o__Bacteroidales;f__Bacteroidaceae;g__Bacteroides;s__Bacteroides_sp._2_1_33B
	GH24	97_54853_gene_1_1	p__Firmicutes;c__Clostridia;o__Clostridiales;f__Lachnospiraceae
	GH24	97_56850_gene_2_1	p__Firmicutes;c__Clostridia;o__Clostridiales;f__norank;g__Flavonifractor;s__Flavonifractor_plautii
	GH24	97_569_gene_24_1	p__Bacteroidetes;c__Bacteroidia;o__Bacteroidales;f__Bacteroidaceae;g__Bacteroides;s__Bacteroides_nordii
	GH24	97_6538_gene_2_1	p__Firmicutes;c__Clostridia;o__Clostridiales;f__Eubacteriaceae;g__Eubacterium;s__Eubacterium_sp._CAG
	GH24	97_662_gene_12_1	p__Bacteroidetes;c__Bacteroidia;o__Bacteroidales;f__Bacteroidaceae;g__Bacteroides;s__Bacteroides_sp._CAG
	GH24	97_8335_gene_5_1	p__Firmicutes;c__Clostridia;o__Clostridiales;f__norank;s__Clostridiales_bacterium_VE202-27
	GH24	97_9109_gene_2_1	p__Firmicutes;c__Bacilli;o__Lactobacillales;f__Enterococcaceae;g__Enterococcus;s__Enterococcus_faecalis
	GH24	97_9962_gene_3_1	p__Firmicutes;c__Clostridia;o__Clostridiales;f__Lachnospiraceae;g__Lachnoclostridium;s__[Clostridium]_asparagiforme
	GH91	97_2340_gene_5_1	p__Bacteroidetes;c__Bacteroidia;o__Bacteroidales;f__Bacteroidaceae;g__Bacteroides;s__Bacteroides_ovatus
	GH91	97_2340_gene_6_1	p__Bacteroidetes;c__Bacteroidia;o__Bacteroidales;f__Bacteroidaceae;g__Bacteroides;s__Bacteroides_ovatus_CAG
	GH111	97_19_gene_85_1	p__Bacteroidetes;c__Bacteroidia;o__Bacteroidales;f__Bacteroidaceae;g__Bacteroides;s__Bacteroides_salyersiae
RTM	GH18	97_111648_gene_1_1	p__Bacteroidetes;c__Bacteroidia;o__Bacteroidales;f__Odoribacteraceae;g__Odoribacter;s__Odoribacter_splanchnicus
	GH18	97_12544_gene_1_1	p__Bacteroidetes;c__Bacteroidia;o__Bacteroidales;f__Porphyromonadaceae;g__Parabacteroides
	GH18	97_132524_gene_1_1	p__Actinobacteria;c__Actinobacteria;o__Micrococcales;f__Microbacteriaceae;g__Leucobacter;s__Leucobacter_sp._PH1c
	GH18	97_19511_gene_2_1	p__Firmicutes;c__Clostridia;o__Clostridiales;f__Ruminococcaceae;g__Anaerotruncus;s__Anaerotruncus_sp._G3(2012)
	GH18	97_2454_gene_15_1	p__Firmicutes;c__Clostridia;o__Clostridiales;f__Lachnospiraceae;g__Lachnoclostridium;s__[Clostridium]_symbiosum
	GH18	97_25366_gene_1_1	p__Bacteroidetes;c__Bacteroidia;o__Bacteroidales;f__Bacteroidaceae;s__Bacteroidaceae_bacterium_MS4
	GH18	97_28088_gene_3_1	p__Firmicutes;c__norank;o__norank;f__norank;s__Firmicutes_bacterium_CAG
	GH18	97_28804_gene_2_1	p__Firmicutes;c__Negativicutes;o__Selenomonadales;f__Selenomonadaceae;g__Propionispira;s__Propionispira_raffinosivorans
	GH18	97_29099_gene_2_1	p__Firmicutes;c__Clostridia;o__Clostridiales;f__Clostridiaceae;g__Hungatella;s__Hungatella_hathewayi
	GH18	97_29318_gene_1_1	d__norank;k__norank;p__norank;c__norank;o__Caudovirales;f__Myoviridae;s__Enterobacteria_phage_ECGD1
	GH18	97_30930_gene_1_1	p__Proteobacteria;c__Gammaproteobacteria;o__Pseudomonadales;f__Moraxellaceae;g__Acinetobacter;s__Acinetobacter_johnsonii
	GH18	97_36461_gene_1_1	p__Proteobacteria;c__Gammaproteobacteria;o__Pseudomonadales;f__Pseudomonadaceae;g__Pseudomonas;s__Pseudomonas_putida
	GH18	97_42689_gene_1_1	p__Bacteroidetes;c__Bacteroidia;o__Bacteroidales;f__Bacteroidaceae;g__Bacteroides;s__Bacteroides_cellulosilyticus
	GH18	97_453_gene_43_1	p__Proteobacteria;c__Gammaproteobacteria;o__Enterobacterales;f__Enterobacteriaceae;g__Citrobacter;s__Citrobacter_freundii
	GH18	97_49889_gene_1_1	p__Firmicutes;c__Clostridia;o__Clostridiales;f__Ruminococcaceae;g__Ruminiclostridium;s__[Clostridium]_viride
	GH18	97_5296_gene_1_1	p__Firmicutes;c__Erysipelotrichia;o__Erysipelotrichales;f__Erysipelotrichaceae;s__Erysipelotrichaceae_bacterium_3_1_53
	GH18	97_563_gene_22_1	p__Firmicutes;c__Clostridia;o__Clostridiales;f__Eubacteriaceae;g__Eubacterium;s__Eubacterium_dolichum_CAG
	GH18	97_59151_gene_1_1	p__Bacteroidetes;c__Bacteroidia;o__Bacteroidales;f__Bacteroidaceae;g__Bacteroides;s__Bacteroides_fragilis
	GH18	97_72021_gene_1_1	p__Firmicutes;c__Clostridia;o__Clostridiales;f__Clostridiaceae;g__Clostridium;s__Clostridium_hathewayi_CAG
	GH18	97_72904_gene_1_1	p__Firmicutes;c__Clostridia;o__Clostridiales;f__Lachnospiraceae;g__Anaerobium;s__Anaerobium_acetethylicum
	GH18	97_73026_gene_1_1	p__Proteobacteria;c__Gammaproteobacteria;o__Pseudomonadales;f__Moraxellaceae;g__Acinetobacter;s__Acinetobacter_johnsonii
	GH18	97_79_gene_99_1	p__norank;c__norank;o__norank;f__norank;s__bacterium_MS4
	GH18	97_81272_gene_1_1	p__Firmicutes;c__Clostridia;o__Clostridiales;f__Ruminococcaceae;g__Ruminococcus;s__Ruminococcus_sp._CAG
	GH18	97_851_gene_25_1	p__Firmicutes;c__Clostridia;o__Clostridiales;f__Clostridiaceae;g__Clostridium;s__Clostridium_sp._Marseille-P2538
	GH18	97_99108_gene_2_1	p__Firmicutes;c__Bacilli;o__Bacillales;f__Listeriaceae;g__Listeria;s__Listeria_newyorkensis
	GH19	97_20806_gene_1_1	p__Firmicutes;c__Clostridia;o__Clostridiales;f__Eubacteriaceae;g__Eubacterium;s__Eubacterium_sp._ER2
	GH19	97_6393_gene_1_1	p__Fusobacteria;c__Fusobacteriia;o__Fusobacteriales;f__Fusobacteriaceae;g__Cetobacterium;s__Cetobacterium_somerae
	GH19	97_6770_gene_5_1	p__Bacteroidetes;c__Bacteroidia;o__Bacteroidales;f__Prevotellaceae;g__Prevotella;s__Prevotella_intermedia
	GH19	97_73_gene_21_1	p__Verrucomicrobia;c__Verrucomicrobiae;o__Verrucomicrobiales;f__Akkermansiaceae;g__Akkermansia;s__Akkermansia_glycaniphila
	GH5	97_1333_gene_5_1	p__Proteobacteria;c__Gammaproteobacteria;o__Pseudomonadales;f__Pseudomonadaceae;g__Pseudomonas;s__Pseudomonas_putida
	GH5	97_15267_gene_2_1	p__Fusobacteria;c__Fusobacteriia;o__Fusobacteriales;f__Fusobacteriaceae;g__Cetobacterium;s__Cetobacterium_somerae
	GH5	97_1550_gene_16_1	p__Bacteroidetes;c__Bacteroidia;o__Bacteroidales;f__Bacteroidaceae;g__Bacteroides;s__Bacteroides_massiliensis
	GH5	97_18077_gene_2_1	p__Bacteroidetes;c__Bacteroidia;o__Bacteroidales;f__Bacteroidaceae;g__Bacteroides;s__Bacteroides_fragilis
	GH5	97_20265_gene_1_1	p__Firmicutes;c__Clostridia;o__Clostridiales;f__Ruminococcaceae;g__Ruminiclostridium;s__[Clostridium]_leptum
	GH5	97_2336_gene_2_1	p__Bacteroidetes;c__Bacteroidia;o__Bacteroidales;f__Bacteroidaceae;g__Bacteroides
	GH5	97_3438_gene_4_1	p__Bacteroidetes;c__Bacteroidia;o__Bacteroidales;f__Bacteroidaceae;g__Bacteroides;s__Candidatus_Bacteroides_timonensis
	GH5	97_3457_gene_3_1	p__Fusobacteria;c__Fusobacteriia;o__Fusobacteriales;f__Fusobacteriaceae;g__Cetobacterium;s__Cetobacterium_somerae
	GH5	97_443_gene_1_1	p__norank;c__norank;o__norank;f__norank;s__bacterium_SCGC_AG-212-C10
	GH5	97_63889_gene_1_1	p__Proteobacteria;c__Gammaproteobacteria;o__Pseudomonadales;f__Pseudomonadaceae;g__Pseudomonas;s__Pseudomonas_japonica
	GH5	97_82367_gene_1_1	p__Firmicutes;c__Clostridia;o__Clostridiales;f__Lachnospiraceae;g__Lachnoclostridium;s__[Clostridium]_clostridioforme
	GH7	97_35614_gene_1_1	p__Firmicutes;c__Clostridia;o__Clostridiales;f__Clostridiaceae;g__Clostridium;s__uncultured_Clostridium_sp.
	GH8	97_1068_gene_3_1	p__Firmicutes;c__Clostridia;o__Clostridiales;f__Clostridiaceae;g__Clostridium;s__Clostridium_sp._ASF502
	GH8	97_2778_gene_3_1	p__Firmicutes;c__Clostridia;o__Clostridiales;f__Clostridiaceae;g__Clostridium;s__Clostridium_sp._ASF502
	GH80	97_12518_gene_2_1	p__Proteobacteria;c__Gammaproteobacteria;o__Pseudomonadales;f__Pseudomonadaceae;g__Pseudomonas;s__Pseudomonas_putida
	GH23	97_10505_gene_2_1	p__Firmicutes;c__Clostridia;o__Clostridiales;f__norank;g__Flavonifractor;s__Flavonifractor_plautii
	GH23	97_107091_gene_1_1	p__Firmicutes;c__Clostridia;o__Clostridiales;f__Clostridiaceae;s__Clostridiaceae_bacterium_GM1
	GH23	97_1132_gene_24_1	p__Firmicutes;c__Clostridia;o__Clostridiales;f__Ruminococcaceae;s__Ruminococcaceae_bacterium_mt9
	GH23	97_11504_gene_2_1	p__Proteobacteria;c__Gammaproteobacteria;o__Pseudomonadales;f__Pseudomonadaceae;g__Pseudomonas;s__Pseudomonas_putida
	GH23	97_12101_gene_2_1	p__Proteobacteria;c__Deltaproteobacteria;o__Desulfovibrionales;f__Desulfovibrionaceae;g__Desulfovibrio;s__Desulfovibrio_desulfuricans
	GH23	97_1230_gene_16_1	p__Proteobacteria;c__Gammaproteobacteria;o__Enterobacterales;f__Enterobacteriaceae;g__Citrobacter
	GH23	97_12352_gene_1_1	p__Nitrospirae;c__norank;o__norank;f__norank;s__Nitrospirae_bacterium_HCH-1
	GH23	97_129300_gene_1_1	p__Actinobacteria;c__Actinobacteria;o__Micrococcales;f__Microbacteriaceae;g__Microbacterium;s__Microbacterium_sp._G3
	GH23	97_13429_gene_1_1	p__Proteobacteria;c__Deltaproteobacteria;o__Desulfovibrionales;f__Desulfovibrionaceae;g__Desulfovibrio;s__Desulfovibrio_desulfuricans
	GH23	97_14198_gene_2_1	p__Bacteroidetes;c__Bacteroidia;o__Bacteroidales;f__Porphyromonadaceae;s__Porphyromonadaceae_bacterium_GM3
	GH23	97_1488_gene_12_1	p__Bacteroidetes;c__Bacteroidia;o__Bacteroidales;f__Porphyromonadaceae;g__Parabacteroides;s__Parabacteroides_sp._D26
	GH23	97_15939_gene_4_1	p__Proteobacteria;c__Gammaproteobacteria;o__Pseudomonadales;f__Pseudomonadaceae;g__Pseudomonas;s__Pseudomonas_sp._Y2
	GH23	97_16364_gene_1_1	p__Firmicutes;c__Clostridia;o__Thermoanaerobacterales;f__Thermoanaerobacteraceae;g__Thermoanaerobacter;s__Thermoanaerobacter
	GH23	97_16454_gene_3_1	p__Firmicutes;c__Clostridia;o__Clostridiales;f__norank;s__Clostridiales_bacterium_VE202-27
	GH23	97_1719_gene_2_1	p__Bacteroidetes;c__Bacteroidia;o__Bacteroidales;f__Porphyromonadaceae;g__Parabacteroides
	GH23	97_2028_gene_17_1	p__Proteobacteria;c__Gammaproteobacteria;o__Pseudomonadales;f__Pseudomonadaceae;g__Pseudomonas;s__Pseudomonas_putida
	GH23	97_2194_gene_4_1	p__Bacteroidetes;c__Bacteroidia;o__Bacteroidales;f__Porphyromonadaceae;g__Parabacteroides;s__Parabacteroides_sp._HGS0025
	GH23	97_27128_gene_2_1	p__Firmicutes;c__Negativicutes;o__Selenomonadales;f__Selenomonadaceae;g__Selenomonas;s__Selenomonas_ruminantium
	GH23	97_2770_gene_11_1	p__Firmicutes;c__Negativicutes;o__Selenomonadales;f__Sporomusaceae;g__Acetonema;s__Acetonema_longum
	GH23	97_2856_gene_13_1	p__Proteobacteria;c__Gammaproteobacteria;o__Pseudomonadales;f__Pseudomonadaceae;g__Pseudomonas;s__Pseudomonas_putida
	GH23	97_2868_gene_4_1	p__Firmicutes;c__Erysipelotrichia;o__Erysipelotrichales;f__Erysipelotrichaceae;s__Erysipelotrichaceae_bacterium_6_1_45
	GH23	97_2876_gene_5_1	p__Proteobacteria;c__Deltaproteobacteria;o__Desulfovibrionales;f__Desulfovibrionaceae;g__Desulfovibrio
	GH23	97_30216_gene_1_1	p__Proteobacteria;c__Gammaproteobacteria;o__Aeromonadales;f__Aeromonadaceae;g__Aeromonas
	GH23	97_3062_gene_6_1	p__Bacteroidetes;c__Bacteroidia;o__Bacteroidales;f__Bacteroidaceae;g__Bacteroides;s__Bacteroides_nordii
	GH23	97_31484_gene_1_1	p__Firmicutes;c__Clostridia;o__Clostridiales;f__Clostridiaceae;g__Clostridium;s__uncultured_Clostridium_sp.
	GH23	97_3297_gene_1_1	p__Verrucomicrobia;c__Verrucomicrobiae;o__Verrucomicrobiales;f__Akkermansiaceae;g__Akkermansia;s__Akkermansia_glycaniphila
	GH23	97_3439_gene_1_1	p__Firmicutes;c__Clostridia;o__Clostridiales;f__Lachnospiraceae;g__Dorea;s__Dorea_sp._5-2
	GH23	97_462_gene_7_1	p__Firmicutes;c__Negativicutes;o__Acidaminococcales;f__Acidaminococcaceae;g__Phascolarctobacterium;s__Phascolarctobacterium_sp._C
	GH23	97_46734_gene_1_1	p__Firmicutes;c__Clostridia;o__Clostridiales;f__Clostridiaceae;g__Clostridium;s__uncultured_Clostridium_sp.
	GH23	97_48173_gene_2_1	p__Bacteroidetes;c__Bacteroidia;o__Bacteroidales;f__Bacteroidaceae;g__Bacteroides;s__Bacteroides_faecichinchillae
	GH23	97_50098_gene_1_1	p__Firmicutes;c__Bacilli;o__Bacillales;f__Paenibacillaceae;g__Paenibacillus;s__Paenibacillus_dendritiformis
	GH23	97_51839_gene_2_1	p__Firmicutes;c__Clostridia;o__Clostridiales;f__Lachnospiraceae;g__Blautia;s__uncultured_Blautia_sp.
	GH23	97_5330_gene_6_1	p__Firmicutes;c__Clostridia;o__Clostridiales;f__Lachnospiraceae;g__Blautia;s__Blautia_producta
	GH23	97_55385_gene_1_1	p__Firmicutes;c__Clostridia;o__Clostridiales;f__Lachnospiraceae;s__Lachnospiraceae_bacterium_7_1_58FAA
	GH23	97_5688_gene_1_1	p__Firmicutes;c__Clostridia;o__Clostridiales;f__Peptococcaceae;g__Desulfitobacterium;s__Desulfitobacterium_dichloroeliminans
	GH23	97_57524_gene_1_1	p__Bacteroidetes;c__Bacteroidia;o__Bacteroidales;f__Prevotellaceae;g__Prevotella;s__Prevotella_buccalis
	GH23	97_575_gene_2_1	p__Firmicutes;c__Clostridia;o__Clostridiales;f__Lachnospiraceae;g__Roseburia;s__Roseburia_sp._CAG
	GH23	97_5876_gene_4_1	p__Proteobacteria;c__Gammaproteobacteria;o__Pseudomonadales;f__Pseudomonadaceae;g__Pseudomonas;s__Pseudomonas_putida
	GH23	97_59400_gene_1_1	p__Firmicutes;c__Clostridia;o__Clostridiales;f__norank;g__Intestinimonas;s__Intestinimonas_butyriciproducens
	GH23	97_59727_gene_2_1	p__Proteobacteria;c__Gammaproteobacteria;o__Pseudomonadales;f__Pseudomonadaceae;g__Pseudomonas;s__Pseudomonas_japonica
	GH23	97_653_gene_5_1	p__Proteobacteria;c__Gammaproteobacteria;o__Enterobacterales;f__Enterobacteriaceae;g__Citrobacter;s__Citrobacter_freundii
	GH23	97_68300_gene_1_1	p__Firmicutes;c__Negativicutes;o__Selenomonadales;f__Sporomusaceae;g__Pelosinus;s__Pelosinus_fermentans
	GH23	97_7333_gene_6_1	p__Firmicutes;c__Clostridia;o__Clostridiales;f__Clostridiaceae;s__Clostridiaceae_bacterium_GM1
	GH23	97_7517_gene_3_1	p__Firmicutes;c__Clostridia;o__Clostridiales;f__norank;s__Clostridiales_bacterium_VE202-21
	GH23	97_7604_gene_5_1	p__Proteobacteria;c__Deltaproteobacteria;o__Desulfovibrionales;f__Desulfovibrionaceae;g__Bilophila;s__Bilophila_sp._4_1_30
	GH23	97_7685_gene_4_1	p__Bacteroidetes;c__Bacteroidia;o__Bacteroidales;f__Bacteroidaceae;g__Bacteroides;s__Bacteroides_cellulosilyticus
	GH23	97_7744_gene_1_1	p__Bacteroidetes;c__Bacteroidia;o__Bacteroidales;f__Bacteroidaceae;g__Bacteroides;s__Bacteroides_nordii
	GH23	97_78761_gene_1_1	p__Firmicutes;c__Clostridia;o__Clostridiales;f__Lachnospiraceae;g__Blautia;s__[Ruminococcus]_gnavus
	GH23	97_79977_gene_1_1	p__Bacteroidetes;c__Bacteroidia;o__Bacteroidales;f__Bacteroidaceae;g__Bacteroides;s__Bacteroides_caccae
	GH23	97_82608_gene_1_1	p__Firmicutes;c__Clostridia;o__Clostridiales;f__norank;g__Intestinimonas;s__Intestinimonas_sp._GD2
	GH23	97_82810_gene_1_1	p__Firmicutes;c__Bacilli;o__Bacillales;f__Paenibacillaceae;g__Paenibacillus;s__Paenibacillus_etheri
	GH23	97_86921_gene_1_1	p__Firmicutes;c__Clostridia;o__Clostridiales;f__Clostridiaceae;g__Clostridium;s__Clostridium_sp._W14A
	GH23	97_8976_gene_3_1	p__Proteobacteria;c__Gammaproteobacteria;o__Pseudomonadales;f__Pseudomonadaceae;g__Pseudomonas;s__Pseudomonas_putida
	GH23	97_99812_gene_1_1	p__Proteobacteria;c__Betaproteobacteria;o__Burkholderiales;f__Comamonadaceae;g__Comamonas;s__Comamonas_aquatica
	GH20	97_135_gene_50_1	p__Firmicutes;c__Clostridia;o__Clostridiales;f__Ruminococcaceae;s__Ruminococcaceae_bacterium_mt9
	GH20	97_1377_gene_7_1	p__Firmicutes;c__Clostridia;o__Clostridiales;f__Lachnospiraceae;g__Blautia;s__Blautia_producta
	GH20	97_13807_gene_1_1	p__Bacteroidetes;c__Bacteroidia;o__Bacteroidales;f__Bacteroidaceae;g__Bacteroides;s__Bacteroides_salyersiae
	GH20	97_140_gene_32_1	p__Bacteroidetes;c__Bacteroidia;o__Bacteroidales;f__Bacteroidaceae;g__Bacteroides;s__Bacteroides_sp._3_1_19
	GH20	97_15_gene_55_1	p__Proteobacteria;c__Gammaproteobacteria;o__Enterobacterales;f__Enterobacteriaceae;g__Citrobacter;s__Citrobacter_freundii
	GH20	97_16116_gene_1_1	p__Firmicutes;c__Clostridia;o__Clostridiales;f__Peptococcaceae;g__Desulfosporosinus;s__Desulfosporosinus_sp._HMP52
	GH20	97_172_gene_59_1	p__Bacteroidetes;c__Bacteroidia;o__Bacteroidales;f__Bacteroidaceae;g__Bacteroides
	GH20	97_1833_gene_3_1	p__Verrucomicrobia;c__Verrucomicrobiae;o__Verrucomicrobiales;f__Akkermansiaceae;g__Akkermansia;s__Akkermansia_muciniphila
	GH20	97_18988_gene_2_1	p__Proteobacteria;c__Gammaproteobacteria;o__Pseudomonadales;f__Pseudomonadaceae;g__Pseudomonas;s__Pseudomonas_putida
	GH20	97_22658_gene_2_1	p__Firmicutes;c__Clostridia;o__Clostridiales;f__norank;g__Intestinimonas;s__Intestinimonas_sp._GD2
	GH20	97_25238_gene_2_1	p__Bacteroidetes;c__Bacteroidia;o__Bacteroidales;f__Odoribacteraceae;g__Odoribacter;s__Odoribacter_splanchnicus
	GH20	97_266_gene_3_1	p__Proteobacteria;c__Gammaproteobacteria;o__Enterobacterales;f__Enterobacteriaceae;g__Citrobacter;s__Citrobacter_freundii
	GH20	97_266_gene_5_1	p__Proteobacteria;c__Gammaproteobacteria;o__Enterobacterales;f__Enterobacteriaceae;g__Citrobacter;s__Citrobacter_youngae
	GH20	97_28260_gene_1_1	p__Proteobacteria;c__Deltaproteobacteria;o__Desulfuromonadales;f__Geobacteraceae;g__Geobacter;s__Geobacter_lovleyi
	GH20	97_2916_gene_6_1	p__Bacteroidetes;c__Bacteroidia;o__Bacteroidales;f__Porphyromonadaceae;g__Dysgonomonas;s__Dysgonomonas_sp._BGC7
	GH20	97_3353_gene_1_1	p__Firmicutes;c__Erysipelotrichia;o__Erysipelotrichales;f__Erysipelotrichaceae;g__Erysipelatoclostridium;s__[Clostridium]_spiroforme
	GH20	97_33_gene_100_1	p__Firmicutes;c__Clostridia;o__Clostridiales;f__Ruminococcaceae;s__Ruminococcaceae_bacterium_mt9
	GH20	97_34380_gene_2_1	p__Firmicutes;c__Clostridia;o__Clostridiales;f__Lachnospiraceae;g__Eisenbergiella;s__Eisenbergiella_tayi
	GH20	97_34473_gene_1_1	p__Firmicutes;c__Clostridia;o__Clostridiales;f__Eubacteriaceae;g__Eubacterium;s__Eubacterium_desmolans
	GH20	97_4085_gene_1_1	p__Proteobacteria;c__Deltaproteobacteria;o__Desulfovibrionales;f__Desulfovibrionaceae;g__Desulfovibrio;s__Desulfovibrio_vulgaris
	GH20	97_4398_gene_4_1	p__Proteobacteria;c__Gammaproteobacteria;o__Pseudomonadales;f__Pseudomonadaceae;g__Pseudomonas;s__Pseudomonas_putida
	GH20	97_4617_gene_2_1	p__Bacteroidetes;c__Bacteroidia;o__Bacteroidales;f__Prevotellaceae;g__Prevotella;s__Prevotella_sp._CAG
	GH20	97_46752_gene_2_1	p__Firmicutes;c__Clostridia;o__Clostridiales;f__Lachnospiraceae;g__Lachnoclostridium;s__[Clostridium]_clostridioforme
	GH20	97_48122_gene_1_1	p__Proteobacteria;c__Gammaproteobacteria;o__Pseudomonadales;f__Moraxellaceae;g__Acinetobacter;s__Acinetobacter_johnsonii
	GH20	97_53845_gene_1_1	p__Proteobacteria;c__Gammaproteobacteria;o__Pseudomonadales;f__Moraxellaceae;g__Acinetobacter;s__Acinetobacter_sp._WC-487
	GH20	97_5_gene_173_1	p__Verrucomicrobia;c__Verrucomicrobiae;o__Verrucomicrobiales;f__Akkermansiaceae;g__Akkermansia;s__Akkermansia_glycaniphila
	GH20	97_5_gene_2_1	p__Verrucomicrobia;c__Verrucomicrobiae;o__Verrucomicrobiales;f__Akkermansiaceae;g__Akkermansia;s__Akkermansia_glycaniphila
	GH20	97_5_gene_53_1	p__Verrucomicrobia;c__Verrucomicrobiae;o__Verrucomicrobiales;f__Akkermansiaceae;g__Akkermansia;s__Akkermansia_glycaniphila
	GH20	97_63987_gene_1_1	p__Firmicutes;c__Negativicutes;o__Selenomonadales;f__Sporomusaceae;g__Anaeroarcus;s__Anaeroarcus_burkinensis
	GH20	97_7117_gene_1_1	p__Bacteroidetes;c__Bacteroidia;o__Bacteroidales;f__Bacteroidaceae;g__Bacteroides;s__Bacteroides_massiliensis
	GH20	97_7665_gene_1_1	p__Firmicutes;c__Clostridia;o__Clostridiales;f__Lachnospiraceae;g__Robinsoniella;s__Robinsoniella_peoriensis
	GH20	97_796_gene_15_1	p__Bacteroidetes;c__Bacteroidia;o__Bacteroidales;f__Bacteroidaceae;g__Bacteroides
	GH20	97_80082_gene_1_1	p__Firmicutes;c__Clostridia;o__Clostridiales;f__Lachnospiraceae;g__Lachnoclostridium;s__[Clostridium]_symbiosum
	GH20	97_811_gene_9_1	p__Bacteroidetes;c__Bacteroidia;o__Bacteroidales;f__Bacteroidaceae;g__Bacteroides;s__Bacteroides_sp._CAG
	GH20	97_8448_gene_3_1	p__Firmicutes;c__Erysipelotrichia;o__Erysipelotrichales;f__Erysipelotrichaceae;s__Erysipelotrichaceae_bacterium_5_2_54FAA
	GH20	97_8491_gene_4_1	p__Firmicutes;c__Clostridia;o__Clostridiales;f__Clostridiaceae;g__Clostridium;s__Clostridium_hathewayi_CAG
	GH20	97_85130_gene_1_1	p__Proteobacteria;c__Gammaproteobacteria;o__Pseudomonadales;f__Moraxellaceae;g__Acinetobacter
	GH20	97_87214_gene_1_1	p__Bacteroidetes;c__Bacteroidia;o__Bacteroidales;f__Porphyromonadaceae;g__Dysgonomonas;s__Dysgonomonas_mossii
	GH20	97_8871_gene_2_1	p__Firmicutes;c__Clostridia;o__Clostridiales;f__norank;g__Flavonifractor;s__Flavonifractor_plautii
	GH20	97_95_gene_82_1	p__Firmicutes;c__Clostridia;o__Clostridiales;f__Ruminococcaceae;s__Ruminococcaceae_bacterium_mt9
	GH73	97_0_gene_117_1	p__Firmicutes;c__Clostridia;o__Clostridiales;f__Lachnospiraceae;g__Blautia;s__[Ruminococcus]_gnavus
	GH73	97_10108_gene_1_1	p__Firmicutes;c__Clostridia;o__Clostridiales;f__Ruminococcaceae;g__Ruminiclostridium;s__[Clostridium]_methylpentosum
	GH73	97_106740_gene_1_1	p__Actinobacteria;c__Actinobacteria;o__Corynebacteriales;f__Nocardiaceae;g__Rhodococcus;s__Rhodococcus_fascians
	GH73	97_124_gene_48_1	p__Bacteroidetes;c__Cytophagia;o__Cytophagales;f__Flammeovirgaceae;g__Flammeovirga;s__Flammeovirga_sp._MY04
	GH73	97_1641_gene_16_1	p__Firmicutes;c__Clostridia;o__Clostridiales;f__Christensenellaceae;g__Christensenella;s__Christensenella_sp._Marseille-P2437
	GH73	97_20585_gene_1_1	p__Proteobacteria;c__Gammaproteobacteria;o__Pseudomonadales;f__Pseudomonadaceae;g__Pseudomonas;s__Pseudomonas_putida
	GH73	97_21505_gene_2_1	p__Firmicutes;c__Clostridia;o__Clostridiales;f__Peptococcaceae;g__Desulfitobacterium;s__Desulfitobacterium_hafniense
	GH73	97_25809_gene_3_1	p__Firmicutes;c__Clostridia;o__Clostridiales;f__Lachnospiraceae;s__Lachnospiraceae_bacterium_A4
	GH73	97_2951_gene_7_1	p__Firmicutes;c__Clostridia;o__Clostridiales;f__Clostridiaceae;g__Clostridium;s__Clostridium_sp._HGF2
	GH73	97_3124_gene_9_1	p__Bacteroidetes;c__Bacteroidia;o__Bacteroidales;f__Porphyromonadaceae;g__Tannerella;s__Tannerella_sp._6_1_58FAA_CT1
	GH73	97_312_gene_7_1	p__Firmicutes;c__Clostridia;o__Clostridiales;f__Clostridiaceae;g__Clostridium;s__Clostridium_sp._KNHs205
	GH73	97_33_gene_109_1	p__Firmicutes;c__Clostridia;o__Clostridiales;f__Clostridiaceae;g__Clostridium;s__Clostridium_dakarense
	GH73	97_4372_gene_5_1	p__Proteobacteria;c__Deltaproteobacteria;o__Desulfovibrionales;f__Desulfovibrionaceae;g__Desulfovibrio
	GH73	97_45248_gene_1_1	p__Firmicutes;c__Clostridia;o__Clostridiales;f__Eubacteriaceae;g__Anaerofustis;s__Anaerofustis_stercorihominis
	GH73	97_45292_gene_1_1	p__Proteobacteria;c__Gammaproteobacteria;o__Pseudomonadales;f__Pseudomonadaceae;g__Pseudomonas;s__Pseudomonas_sp._StFLB209
	GH73	97_50983_gene_1_1	p__Firmicutes;c__Clostridia;o__Clostridiales;f__Clostridiaceae;g__Clostridium;s__Clostridium_leptum_CAG
	GH73	97_57693_gene_2_1	p__Bacteroidetes;c__Bacteroidia;o__Bacteroidales;f__Bacteroidaceae;g__Bacteroides;s__Bacteroides_fragilis
	GH73	97_6610_gene_1_1	p__Bacteroidetes;c__Bacteroidia;o__Bacteroidales;f__Odoribacteraceae;g__Butyricimonas;s__Butyricimonas_synergistica
	GH73	97_66618_gene_1_1	p__Firmicutes;c__Clostridia;o__Clostridiales;f__Ruminococcaceae;g__Ruminococcus;s__uncultured_Ruminococcus_sp.
	GH73	97_67446_gene_1_1	p__Firmicutes;c__Clostridia;o__Clostridiales;f__Eubacteriaceae;g__Eubacterium;s__Eubacterium_acidaminophilum
	GH73	97_67796_gene_1_1	p__Firmicutes;c__Clostridia;o__Clostridiales;f__Lachnospiraceae;s__Lachnospiraceae_bacterium_2_1_46FAA
	GH73	97_7257_gene_4_1	p__Firmicutes;c__Clostridia;o__Clostridiales;f__Lachnospiraceae;g__Roseburia;s__Roseburia_faecis
	GH73	97_7305_gene_3_1	p__Bacteroidetes;c__Bacteroidia;o__Bacteroidales;f__Bacteroidaceae;s__Bacteroidaceae_bacterium_MS4
	GH73	97_75250_gene_1_1	p__Firmicutes;c__Clostridia;o__Clostridiales;f__Ruminococcaceae;g__Anaerotruncus;s__Anaerotruncus_sp._MT15
	GH73	97_75947_gene_1_1	p__Firmicutes;c__Clostridia;o__Clostridiales;f__Oscillospiraceae;g__Oscillibacter;s__Oscillibacter_ruminantium
	GH73	97_77483_gene_1_1	p__Proteobacteria;c__Gammaproteobacteria;o__Pseudomonadales;f__Pseudomonadaceae;g__Pseudomonas;s__Pseudomonas_japonica
	GH73	97_83050_gene_1_1	p__Bacteroidetes;c__Bacteroidia;o__Bacteroidales;f__norank;s__Bacteroidales_bacterium_Barb4
	GH73	97_83_gene_41_1	p__Verrucomicrobia;c__Verrucomicrobiae;o__Verrucomicrobiales;f__Akkermansiaceae;g__Akkermansia;s__Akkermansia_glycaniphila
	GH73	97_9059_gene_3_1	p__Bacteroidetes;c__Bacteroidia;o__Bacteroidales;f__Odoribacteraceae;g__Odoribacter;s__Odoribacter_splanchnicus
	GH73	97_9143_gene_2_1	p__Proteobacteria;c__Gammaproteobacteria;o__Pseudomonadales;f__Pseudomonadaceae;g__Pseudomonas;s__Pseudomonas_japonica
	GH89	97_10604_gene_3_1	p__Firmicutes;c__Bacilli;o__Bacillales;f__Paenibacillaceae;g__Paenibacillus;s__Paenibacillus_gorillae
	GH89	97_12245_gene_1_1	p__Proteobacteria;c__Deltaproteobacteria;o__Desulfovibrionales;f__Desulfovibrionaceae;g__Desulfovibrio;s__Desulfovibrio_desulfuricans
	GH89	97_3539_gene_4_1	p__Firmicutes;c__Clostridia;o__Clostridiales;f__Lachnospiraceae;g__Lachnoclostridium
	GH89	97_3771_gene_6_1	p__Fusobacteria;c__Fusobacteriia;o__Fusobacteriales;f__Fusobacteriaceae;g__Cetobacterium;s__Cetobacterium_somerae
	GH89	97_4683_gene_1_1	p__Firmicutes;c__Clostridia;o__Clostridiales;f__Clostridiaceae;g__Clostridium;s__uncultured_Clostridium_sp.
	GH89	97_504_gene_17_1	p__Bacteroidetes;c__Chitinophagia;o__Chitinophagales;f__Chitinophagaceae;g__Flavisolibacter;s__Flavisolibacter_sp._LCS9
	GH89	97_5_gene_176_1	p__Verrucomicrobia;c__Verrucomicrobiae;o__Verrucomicrobiales;f__Akkermansiaceae;g__Akkermansia;s__Akkermansia_glycaniphila
	GH89	97_611_gene_8_1	p__Proteobacteria;c__Gammaproteobacteria;o__Enterobacterales;f__Enterobacteriaceae;g__Citrobacter;s__Citrobacter_sp._KTE32
	GH25	97_10463_gene_2_1	p__Proteobacteria;c__Deltaproteobacteria;o__Desulfovibrionales;f__Desulfovibrionaceae;g__Desulfovibrio;s__Desulfovibrio_piger
	GH25	97_108310_gene_1_1	p__Proteobacteria;c__Gammaproteobacteria;o__Enterobacterales;f__Morganellaceae;g__Xenorhabdus;s__Xenorhabdus_sp._NBAII_XenSa04
	GH25	97_1156_gene_16_1	p__Bacteroidetes;c__Bacteroidia;o__Bacteroidales;f__Bacteroidaceae;g__Bacteroides;s__Bacteroides_dorei
	GH25	97_168_gene_1_1	p__Bacteroidetes;c__Bacteroidia;o__Bacteroidales;f__Bacteroidaceae;g__Bacteroides;s__Bacteroides_oleiciplenus
	GH25	97_2426_gene_14_1	p__Bacteroidetes;c__Bacteroidia;o__Bacteroidales;f__Bacteroidaceae;g__Bacteroides;s__Bacteroides_nordii
	GH25	97_2446_gene_15_1	p__Firmicutes;c__Clostridia;o__Clostridiales;f__Lachnospiraceae;g__Lachnoclostridium;s__[Clostridium]_hylemonae
	GH25	97_2632_gene_3_1	p__Firmicutes;c__Clostridia;o__Clostridiales;f__Clostridiaceae;g__Clostridium;s__Clostridium_sp._7_3_54FAA
	GH25	97_30974_gene_1_1	p__Bacteroidetes;c__Bacteroidia;o__Bacteroidales;f__Porphyromonadaceae;g__Sanguibacteroides;s__Sanguibacteroides_justesenii
	GH25	97_31829_gene_2_1	p__Firmicutes;c__Clostridia;o__Clostridiales;f__Lachnospiraceae;s__Lachnospiraceae_bacterium_A2
	GH25	97_3392_gene_1_1	p__Firmicutes;c__Clostridia;o__Clostridiales;f__norank
	GH25	97_34426_gene_1_1	p__Bacteroidetes;c__Bacteroidia;o__Bacteroidales;f__Porphyromonadaceae;g__Sanguibacteroides;s__Sanguibacteroides_justesenii
	GH25	97_5018_gene_7_1	p__Bacteroidetes;c__Bacteroidia;o__Bacteroidales;f__Bacteroidaceae;g__Bacteroides
	GH25	97_63_gene_51_1	p__Firmicutes;c__Erysipelotrichia;o__Erysipelotrichales;f__Erysipelotrichaceae;g__Candidatus_Stoquefichus;s__Candidatus_Stoquefichus_sp._SB1
	GH25	97_82168_gene_1_1	p__Firmicutes;c__Clostridia;o__Clostridiales;f__Peptostreptococcaceae;g__Clostridioides;s__Clostridioides_difficile
	GH25	97_91_gene_73_1	p__Verrucomicrobia;c__Verrucomicrobiae;o__Verrucomicrobiales;f__Akkermansiaceae;g__Akkermansia;s__Akkermansia_glycaniphila
	GH25	97_93971_gene_1_1	p__Firmicutes;c__Clostridia;o__Clostridiales;f__Clostridiaceae;g__Clostridium;s__Clostridium_sp._CAG
	GH25	97_98849_gene_1_1	p__Proteobacteria;c__Gammaproteobacteria;o__Aeromonadales;f__Aeromonadaceae;g__Aeromonas
	GH24	97_104598_gene_1_1	p__Firmicutes;c__Negativicutes;o__Selenomonadales;f__Selenomonadaceae;g__Propionispira;s__Propionispira_raffinosivorans
	GH24	97_104_gene_18_1	p__Firmicutes;c__Clostridia;o__Clostridiales;f__Ruminococcaceae;s__Ruminococcaceae_bacterium_mt9
	GH24	97_11125_gene_4_1	p__Firmicutes;c__Clostridia;o__Clostridiales;f__Eubacteriaceae;g__Eubacterium;s__Eubacterium_sp._3_1_31
	GH24	97_114579_gene_1_1	p__Proteobacteria;c__Gammaproteobacteria;o__Pseudomonadales;f__Moraxellaceae;g__Acinetobacter
	GH24	97_12719_gene_6_1	p__Proteobacteria;c__Gammaproteobacteria;o__Enterobacterales;f__Enterobacteriaceae;g__Citrobacter;s__Citrobacter_freundii
	GH24	97_134794_gene_2_1	p__Bacteroidetes;c__Bacteroidia;o__Bacteroidales;f__Rikenellaceae;g__Rikenella;s__Rikenella_microfusus
	GH24	97_14366_gene_3_1	p__Fusobacteria;c__Fusobacteriia;o__Fusobacteriales;f__Fusobacteriaceae;g__Cetobacterium;s__Cetobacterium_somerae
	GH24	97_1464_gene_2_1	p__Bacteroidetes;c__Bacteroidia;o__Bacteroidales;f__Bacteroidaceae;g__Bacteroides;s__Bacteroides_nordii
	GH24	97_1668_gene_2_1	p__Bacteroidetes;c__Bacteroidia;o__Bacteroidales;f__Bacteroidaceae;g__Bacteroides;s__Bacteroides_thetaiotaomicron_CAG
	GH24	97_17234_gene_4_1	p__Firmicutes;c__Clostridia;o__Clostridiales;f__Ruminococcaceae;g__Anaerotruncus;s__Anaerotruncus_sp._G3(2012)
	GH24	97_2342_gene_10_1	p__Firmicutes;c__norank;o__norank;f__norank;s__Firmicutes_bacterium_CAG
	GH24	97_259_gene_15_1	p__Proteobacteria;c__Gammaproteobacteria;o__Enterobacterales;f__Enterobacteriaceae;g__Salmonella;s__Salmonella_enterica
	GH24	97_30763_gene_1_1	p__Proteobacteria;c__Gammaproteobacteria;o__Pseudomonadales;f__Pseudomonadaceae;g__Pseudomonas;s__Pseudomonas_putida
	GH24	97_4461_gene_2_1	p__Firmicutes;c__Clostridia;o__Clostridiales;f__Ruminococcaceae;s__Ruminococcaceae_bacterium_mt9
	GH24	97_46548_gene_1_1	p__Firmicutes;c__Clostridia;o__Clostridiales;f__Lachnospiraceae;s__Lachnospiraceae_bacterium_P6A3
	GH24	97_47948_gene_2_1	p__Proteobacteria;c__Gammaproteobacteria;o__Pseudomonadales;f__Moraxellaceae;g__Acinetobacter;s__Acinetobacter_ursingii
	GH24	97_52403_gene_2_1	p__Firmicutes;c__Clostridia;o__Clostridiales;f__Lachnospiraceae;g__Cellulosilyticum;s__Cellulosilyticum_lentocellum
	GH24	97_63792_gene_1_1	p__Firmicutes;c__Clostridia;o__Clostridiales;f__Ruminococcaceae;g__Ruminiclostridium;s__[Clostridium]_methylpentosum
	GH24	97_6757_gene_3_1	p__Proteobacteria;c__Gammaproteobacteria;o__Pseudomonadales;f__Pseudomonadaceae;g__Pseudomonas;s__Pseudomonas_putida
	GH24	97_68651_gene_1_1	p__Firmicutes;c__Clostridia;o__Clostridiales;f__Ruminococcaceae;g__Ruminiclostridium;s__[Clostridium]_viride
	GH24	97_926_gene_19_1	p__Firmicutes;c__Clostridia;o__Clostridiales;f__Clostridiaceae;s__Clostridiaceae_bacterium_GM1
	GH24	97_9270_gene_4_1	p__Bacteroidetes;c__Bacteroidia;o__Bacteroidales;f__Bacteroidaceae;g__Bacteroides;s__Bacteroides_thetaiotaomicron
	GH91	97_45366_gene_1_1	p__Firmicutes;c__Clostridia;o__Clostridiales;f__Lachnospiraceae;g__Anaerobium;s__Anaerobium_acetethylicum

## Sheet: Sheet2
	GH18	97_111648_gene_1_1	p__Bacteroidetes;c__Bacteroidia;o__Bacteroidales;f__Odoribacteraceae;g__Odoribacter;s__Odoribacter_splanchnicus
	GH18	97_12544_gene_1_1	p__Bacteroidetes;c__Bacteroidia;o__Bacteroidales;f__Porphyromonadaceae;g__Parabacteroides
	GH18	97_132524_gene_1_1	p__Actinobacteria;c__Actinobacteria;o__Micrococcales;f__Microbacteriaceae;g__Leucobacter;s__Leucobacter_sp._PH1c
	GH18	97_19511_gene_2_1	p__Firmicutes;c__Clostridia;o__Clostridiales;f__Ruminococcaceae;g__Anaerotruncus;s__Anaerotruncus_sp._G3(2012)
	GH18	97_2454_gene_15_1	p__Firmicutes;c__Clostridia;o__Clostridiales;f__Lachnospiraceae;g__Lachnoclostridium;s__[Clostridium]_symbiosum
	GH18	97_25366_gene_1_1	p__Bacteroidetes;c__Bacteroidia;o__Bacteroidales;f__Bacteroidaceae;s__Bacteroidaceae_bacterium_MS4
	GH18	97_28088_gene_3_1	p__Firmicutes;c__norank;o__norank;f__norank;s__Firmicutes_bacterium_CAG
	GH18	97_28804_gene_2_1	p__Firmicutes;c__Negativicutes;o__Selenomonadales;f__Selenomonadaceae;g__Propionispira;s__Propionispira_raffinosivorans
	GH18	97_29099_gene_2_1	p__Firmicutes;c__Clostridia;o__Clostridiales;f__Clostridiaceae;g__Hungatella;s__Hungatella_hathewayi
	GH18	97_29318_gene_1_1	d__norank;k__norank;p__norank;c__norank;o__Caudovirales;f__Myoviridae;s__Enterobacteria_phage_ECGD1
	GH18	97_30930_gene_1_1	p__Proteobacteria;c__Gammaproteobacteria;o__Pseudomonadales;f__Moraxellaceae;g__Acinetobacter;s__Acinetobacter_johnsonii
	GH18	97_36461_gene_1_1	p__Proteobacteria;c__Gammaproteobacteria;o__Pseudomonadales;f__Pseudomonadaceae;g__Pseudomonas;s__Pseudomonas_putida
	GH18	97_42689_gene_1_1	p__Bacteroidetes;c__Bacteroidia;o__Bacteroidales;f__Bacteroidaceae;g__Bacteroides;s__Bacteroides_cellulosilyticus
	GH18	97_453_gene_43_1	p__Proteobacteria;c__Gammaproteobacteria;o__Enterobacterales;f__Enterobacteriaceae;g__Citrobacter;s__Citrobacter_freundii
	GH18	97_49889_gene_1_1	p__Firmicutes;c__Clostridia;o__Clostridiales;f__Ruminococcaceae;g__Ruminiclostridium;s__[Clostridium]_viride
	GH18	97_5296_gene_1_1	p__Firmicutes;c__Erysipelotrichia;o__Erysipelotrichales;f__Erysipelotrichaceae;s__Erysipelotrichaceae_bacterium_3_1_53
	GH18	97_563_gene_22_1	p__Firmicutes;c__Clostridia;o__Clostridiales;f__Eubacteriaceae;g__Eubacterium;s__Eubacterium_dolichum_CAG
	GH18	97_59151_gene_1_1	p__Bacteroidetes;c__Bacteroidia;o__Bacteroidales;f__Bacteroidaceae;g__Bacteroides;s__Bacteroides_fragilis
	GH18	97_72021_gene_1_1	p__Firmicutes;c__Clostridia;o__Clostridiales;f__Clostridiaceae;g__Clostridium;s__Clostridium_hathewayi_CAG
	GH18	97_72904_gene_1_1	p__Firmicutes;c__Clostridia;o__Clostridiales;f__Lachnospiraceae;g__Anaerobium;s__Anaerobium_acetethylicum
	GH18	97_73026_gene_1_1	p__Proteobacteria;c__Gammaproteobacteria;o__Pseudomonadales;f__Moraxellaceae;g__Acinetobacter;s__Acinetobacter_johnsonii
	GH18	97_79_gene_99_1	p__norank;c__norank;o__norank;f__norank;s__bacterium_MS4
	GH18	97_81272_gene_1_1	p__Firmicutes;c__Clostridia;o__Clostridiales;f__Ruminococcaceae;g__Ruminococcus;s__Ruminococcus_sp._CAG
	GH18	97_851_gene_25_1	p__Firmicutes;c__Clostridia;o__Clostridiales;f__Clostridiaceae;g__Clostridium;s__Clostridium_sp._Marseille-P2538
	GH18	97_99108_gene_2_1	p__Firmicutes;c__Bacilli;o__Bacillales;f__Listeriaceae;g__Listeria;s__Listeria_newyorkensis
	GH19	97_20806_gene_1_1	p__Firmicutes;c__Clostridia;o__Clostridiales;f__Eubacteriaceae;g__Eubacterium;s__Eubacterium_sp._ER2
	GH19	97_6393_gene_1_1	p__Fusobacteria;c__Fusobacteriia;o__Fusobacteriales;f__Fusobacteriaceae;g__Cetobacterium;s__Cetobacterium_somerae
	GH19	97_6770_gene_5_1	p__Bacteroidetes;c__Bacteroidia;o__Bacteroidales;f__Prevotellaceae;g__Prevotella;s__Prevotella_intermedia
	GH19	97_73_gene_21_1	p__Verrucomicrobia;c__Verrucomicrobiae;o__Verrucomicrobiales;f__Akkermansiaceae;g__Akkermansia;s__Akkermansia_glycaniphila
	GH5	97_1333_gene_5_1	p__Proteobacteria;c__Gammaproteobacteria;o__Pseudomonadales;f__Pseudomonadaceae;g__Pseudomonas;s__Pseudomonas_putida
	GH5	97_15267_gene_2_1	p__Fusobacteria;c__Fusobacteriia;o__Fusobacteriales;f__Fusobacteriaceae;g__Cetobacterium;s__Cetobacterium_somerae
	GH5	97_1550_gene_16_1	p__Bacteroidetes;c__Bacteroidia;o__Bacteroidales;f__Bacteroidaceae;g__Bacteroides;s__Bacteroides_massiliensis
	GH5	97_18077_gene_2_1	p__Bacteroidetes;c__Bacteroidia;o__Bacteroidales;f__Bacteroidaceae;g__Bacteroides;s__Bacteroides_fragilis
	GH5	97_20265_gene_1_1	p__Firmicutes;c__Clostridia;o__Clostridiales;f__Ruminococcaceae;g__Ruminiclostridium;s__[Clostridium]_leptum
	GH5	97_2336_gene_2_1	p__Bacteroidetes;c__Bacteroidia;o__Bacteroidales;f__Bacteroidaceae;g__Bacteroides
	GH5	97_3438_gene_4_1	p__Bacteroidetes;c__Bacteroidia;o__Bacteroidales;f__Bacteroidaceae;g__Bacteroides;s__Candidatus_Bacteroides_timonensis
	GH5	97_3457_gene_3_1	p__Fusobacteria;c__Fusobacteriia;o__Fusobacteriales;f__Fusobacteriaceae;g__Cetobacterium;s__Cetobacterium_somerae
	GH5	97_443_gene_1_1	p__norank;c__norank;o__norank;f__norank;s__bacterium_SCGC_AG-212-C10
	GH5	97_63889_gene_1_1	p__Proteobacteria;c__Gammaproteobacteria;o__Pseudomonadales;f__Pseudomonadaceae;g__Pseudomonas;s__Pseudomonas_japonica
	GH5	97_82367_gene_1_1	p__Firmicutes;c__Clostridia;o__Clostridiales;f__Lachnospiraceae;g__Lachnoclostridium;s__[Clostridium]_clostridioforme
	GH7	97_35614_gene_1_1	p__Firmicutes;c__Clostridia;o__Clostridiales;f__Clostridiaceae;g__Clostridium;s__uncultured_Clostridium_sp.
	GH8	97_1068_gene_3_1	p__Firmicutes;c__Clostridia;o__Clostridiales;f__Clostridiaceae;g__Clostridium;s__Clostridium_sp._ASF502
	GH8	97_2778_gene_3_1	p__Firmicutes;c__Clostridia;o__Clostridiales;f__Clostridiaceae;g__Clostridium;s__Clostridium_sp._ASF502
	GH80	97_12518_gene_2_1	p__Proteobacteria;c__Gammaproteobacteria;o__Pseudomonadales;f__Pseudomonadaceae;g__Pseudomonas;s__Pseudomonas_putida
	GH23	97_10505_gene_2_1	p__Firmicutes;c__Clostridia;o__Clostridiales;f__norank;g__Flavonifractor;s__Flavonifractor_plautii
	GH23	97_107091_gene_1_1	p__Firmicutes;c__Clostridia;o__Clostridiales;f__Clostridiaceae;s__Clostridiaceae_bacterium_GM1
	GH23	97_1132_gene_24_1	p__Firmicutes;c__Clostridia;o__Clostridiales;f__Ruminococcaceae;s__Ruminococcaceae_bacterium_mt9
	GH23	97_11504_gene_2_1	p__Proteobacteria;c__Gammaproteobacteria;o__Pseudomonadales;f__Pseudomonadaceae;g__Pseudomonas;s__Pseudomonas_putida
	GH23	97_12101_gene_2_1	p__Proteobacteria;c__Deltaproteobacteria;o__Desulfovibrionales;f__Desulfovibrionaceae;g__Desulfovibrio;s__Desulfovibrio_desulfuricans
	GH23	97_1230_gene_16_1	p__Proteobacteria;c__Gammaproteobacteria;o__Enterobacterales;f__Enterobacteriaceae;g__Citrobacter
	GH23	97_12352_gene_1_1	p__Nitrospirae;c__norank;o__norank;f__norank;s__Nitrospirae_bacterium_HCH-1
	GH23	97_129300_gene_1_1	p__Actinobacteria;c__Actinobacteria;o__Micrococcales;f__Microbacteriaceae;g__Microbacterium;s__Microbacterium_sp._G3
	GH23	97_13429_gene_1_1	p__Proteobacteria;c__Deltaproteobacteria;o__Desulfovibrionales;f__Desulfovibrionaceae;g__Desulfovibrio;s__Desulfovibrio_desulfuricans
	GH23	97_14198_gene_2_1	p__Bacteroidetes;c__Bacteroidia;o__Bacteroidales;f__Porphyromonadaceae;s__Porphyromonadaceae_bacterium_GM3
	GH23	97_1488_gene_12_1	p__Bacteroidetes;c__Bacteroidia;o__Bacteroidales;f__Porphyromonadaceae;g__Parabacteroides;s__Parabacteroides_sp._D26
	GH23	97_15939_gene_4_1	p__Proteobacteria;c__Gammaproteobacteria;o__Pseudomonadales;f__Pseudomonadaceae;g__Pseudomonas;s__Pseudomonas_sp._Y2
	GH23	97_16364_gene_1_1	p__Firmicutes;c__Clostridia;o__Thermoanaerobacterales;f__Thermoanaerobacteraceae;g__Thermoanaerobacter;s__Thermoanaerobacter
	GH23	97_16454_gene_3_1	p__Firmicutes;c__Clostridia;o__Clostridiales;f__norank;s__Clostridiales_bacterium_VE202-27
	GH23	97_1719_gene_2_1	p__Bacteroidetes;c__Bacteroidia;o__Bacteroidales;f__Porphyromonadaceae;g__Parabacteroides
	GH23	97_2028_gene_17_1	p__Proteobacteria;c__Gammaproteobacteria;o__Pseudomonadales;f__Pseudomonadaceae;g__Pseudomonas;s__Pseudomonas_putida
	GH23	97_2194_gene_4_1	p__Bacteroidetes;c__Bacteroidia;o__Bacteroidales;f__Porphyromonadaceae;g__Parabacteroides;s__Parabacteroides_sp._HGS0025
	GH23	97_27128_gene_2_1	p__Firmicutes;c__Negativicutes;o__Selenomonadales;f__Selenomonadaceae;g__Selenomonas;s__Selenomonas_ruminantium
	GH23	97_2770_gene_11_1	p__Firmicutes;c__Negativicutes;o__Selenomonadales;f__Sporomusaceae;g__Acetonema;s__Acetonema_longum
	GH23	97_2856_gene_13_1	p__Proteobacteria;c__Gammaproteobacteria;o__Pseudomonadales;f__Pseudomonadaceae;g__Pseudomonas;s__Pseudomonas_putida
	GH23	97_2868_gene_4_1	p__Firmicutes;c__Erysipelotrichia;o__Erysipelotrichales;f__Erysipelotrichaceae;s__Erysipelotrichaceae_bacterium_6_1_45
	GH23	97_2876_gene_5_1	p__Proteobacteria;c__Deltaproteobacteria;o__Desulfovibrionales;f__Desulfovibrionaceae;g__Desulfovibrio
	GH23	97_30216_gene_1_1	p__Proteobacteria;c__Gammaproteobacteria;o__Aeromonadales;f__Aeromonadaceae;g__Aeromonas
	GH23	97_3062_gene_6_1	p__Bacteroidetes;c__Bacteroidia;o__Bacteroidales;f__Bacteroidaceae;g__Bacteroides;s__Bacteroides_nordii
	GH23	97_31484_gene_1_1	p__Firmicutes;c__Clostridia;o__Clostridiales;f__Clostridiaceae;g__Clostridium;s__uncultured_Clostridium_sp.
	GH23	97_3297_gene_1_1	p__Verrucomicrobia;c__Verrucomicrobiae;o__Verrucomicrobiales;f__Akkermansiaceae;g__Akkermansia;s__Akkermansia_glycaniphila
	GH23	97_3439_gene_1_1	p__Firmicutes;c__Clostridia;o__Clostridiales;f__Lachnospiraceae;g__Dorea;s__Dorea_sp._5-2
	GH23	97_462_gene_7_1	p__Firmicutes;c__Negativicutes;o__Acidaminococcales;f__Acidaminococcaceae;g__Phascolarctobacterium;s__Phascolarctobacterium_sp._C
	GH23	97_46734_gene_1_1	p__Firmicutes;c__Clostridia;o__Clostridiales;f__Clostridiaceae;g__Clostridium;s__uncultured_Clostridium_sp.
	GH23	97_48173_gene_2_1	p__Bacteroidetes;c__Bacteroidia;o__Bacteroidales;f__Bacteroidaceae;g__Bacteroides;s__Bacteroides_faecichinchillae
	GH23	97_50098_gene_1_1	p__Firmicutes;c__Bacilli;o__Bacillales;f__Paenibacillaceae;g__Paenibacillus;s__Paenibacillus_dendritiformis
	GH23	97_51839_gene_2_1	p__Firmicutes;c__Clostridia;o__Clostridiales;f__Lachnospiraceae;g__Blautia;s__uncultured_Blautia_sp.
	GH23	97_5330_gene_6_1	p__Firmicutes;c__Clostridia;o__Clostridiales;f__Lachnospiraceae;g__Blautia;s__Blautia_producta
	GH23	97_55385_gene_1_1	p__Firmicutes;c__Clostridia;o__Clostridiales;f__Lachnospiraceae;s__Lachnospiraceae_bacterium_7_1_58FAA
	GH23	97_5688_gene_1_1	p__Firmicutes;c__Clostridia;o__Clostridiales;f__Peptococcaceae;g__Desulfitobacterium;s__Desulfitobacterium_dichloroeliminans
	GH23	97_57524_gene_1_1	p__Bacteroidetes;c__Bacteroidia;o__Bacteroidales;f__Prevotellaceae;g__Prevotella;s__Prevotella_buccalis
	GH23	97_575_gene_2_1	p__Firmicutes;c__Clostridia;o__Clostridiales;f__Lachnospiraceae;g__Roseburia;s__Roseburia_sp._CAG
	GH23	97_5876_gene_4_1	p__Proteobacteria;c__Gammaproteobacteria;o__Pseudomonadales;f__Pseudomonadaceae;g__Pseudomonas;s__Pseudomonas_putida
	GH23	97_59400_gene_1_1	p__Firmicutes;c__Clostridia;o__Clostridiales;f__norank;g__Intestinimonas;s__Intestinimonas_butyriciproducens
	GH23	97_59727_gene_2_1	p__Proteobacteria;c__Gammaproteobacteria;o__Pseudomonadales;f__Pseudomonadaceae;g__Pseudomonas;s__Pseudomonas_japonica
	GH23	97_653_gene_5_1	p__Proteobacteria;c__Gammaproteobacteria;o__Enterobacterales;f__Enterobacteriaceae;g__Citrobacter;s__Citrobacter_freundii
	GH23	97_68300_gene_1_1	p__Firmicutes;c__Negativicutes;o__Selenomonadales;f__Sporomusaceae;g__Pelosinus;s__Pelosinus_fermentans
	GH23	97_7333_gene_6_1	p__Firmicutes;c__Clostridia;o__Clostridiales;f__Clostridiaceae;s__Clostridiaceae_bacterium_GM1
	GH23	97_7517_gene_3_1	p__Firmicutes;c__Clostridia;o__Clostridiales;f__norank;s__Clostridiales_bacterium_VE202-21
	GH23	97_7604_gene_5_1	p__Proteobacteria;c__Deltaproteobacteria;o__Desulfovibrionales;f__Desulfovibrionaceae;g__Bilophila;s__Bilophila_sp._4_1_30
	GH23	97_7685_gene_4_1	p__Bacteroidetes;c__Bacteroidia;o__Bacteroidales;f__Bacteroidaceae;g__Bacteroides;s__Bacteroides_cellulosilyticus
	GH23	97_7744_gene_1_1	p__Bacteroidetes;c__Bacteroidia;o__Bacteroidales;f__Bacteroidaceae;g__Bacteroides;s__Bacteroides_nordii
	GH23	97_78761_gene_1_1	p__Firmicutes;c__Clostridia;o__Clostridiales;f__Lachnospiraceae;g__Blautia;s__[Ruminococcus]_gnavus
	GH23	97_79977_gene_1_1	p__Bacteroidetes;c__Bacteroidia;o__Bacteroidales;f__Bacteroidaceae;g__Bacteroides;s__Bacteroides_caccae
	GH23	97_82608_gene_1_1	p__Firmicutes;c__Clostridia;o__Clostridiales;f__norank;g__Intestinimonas;s__Intestinimonas_sp._GD2
	GH23	97_82810_gene_1_1	p__Firmicutes;c__Bacilli;o__Bacillales;f__Paenibacillaceae;g__Paenibacillus;s__Paenibacillus_etheri
	GH23	97_86921_gene_1_1	p__Firmicutes;c__Clostridia;o__Clostridiales;f__Clostridiaceae;g__Clostridium;s__Clostridium_sp._W14A
	GH23	97_8976_gene_3_1	p__Proteobacteria;c__Gammaproteobacteria;o__Pseudomonadales;f__Pseudomonadaceae;g__Pseudomonas;s__Pseudomonas_putida
	GH23	97_99812_gene_1_1	p__Proteobacteria;c__Betaproteobacteria;o__Burkholderiales;f__Comamonadaceae;g__Comamonas;s__Comamonas_aquatica
	GH20	97_135_gene_50_1	p__Firmicutes;c__Clostridia;o__Clostridiales;f__Ruminococcaceae;s__Ruminococcaceae_bacterium_mt9
	GH20	97_1377_gene_7_1	p__Firmicutes;c__Clostridia;o__Clostridiales;f__Lachnospiraceae;g__Blautia;s__Blautia_producta
	GH20	97_13807_gene_1_1	p__Bacteroidetes;c__Bacteroidia;o__Bacteroidales;f__Bacteroidaceae;g__Bacteroides;s__Bacteroides_salyersiae
	GH20	97_140_gene_32_1	p__Bacteroidetes;c__Bacteroidia;o__Bacteroidales;f__Bacteroidaceae;g__Bacteroides;s__Bacteroides_sp._3_1_19
	GH20	97_15_gene_55_1	p__Proteobacteria;c__Gammaproteobacteria;o__Enterobacterales;f__Enterobacteriaceae;g__Citrobacter;s__Citrobacter_freundii
	GH20	97_16116_gene_1_1	p__Firmicutes;c__Clostridia;o__Clostridiales;f__Peptococcaceae;g__Desulfosporosinus;s__Desulfosporosinus_sp._HMP52
	GH20	97_172_gene_59_1	p__Bacteroidetes;c__Bacteroidia;o__Bacteroidales;f__Bacteroidaceae;g__Bacteroides
	GH20	97_1833_gene_3_1	p__Verrucomicrobia;c__Verrucomicrobiae;o__Verrucomicrobiales;f__Akkermansiaceae;g__Akkermansia;s__Akkermansia_muciniphila
	GH20	97_18988_gene_2_1	p__Proteobacteria;c__Gammaproteobacteria;o__Pseudomonadales;f__Pseudomonadaceae;g__Pseudomonas;s__Pseudomonas_putida
	GH20	97_22658_gene_2_1	p__Firmicutes;c__Clostridia;o__Clostridiales;f__norank;g__Intestinimonas;s__Intestinimonas_sp._GD2
	GH20	97_25238_gene_2_1	p__Bacteroidetes;c__Bacteroidia;o__Bacteroidales;f__Odoribacteraceae;g__Odoribacter;s__Odoribacter_splanchnicus
	GH20	97_266_gene_3_1	p__Proteobacteria;c__Gammaproteobacteria;o__Enterobacterales;f__Enterobacteriaceae;g__Citrobacter;s__Citrobacter_freundii
	GH20	97_266_gene_5_1	p__Proteobacteria;c__Gammaproteobacteria;o__Enterobacterales;f__Enterobacteriaceae;g__Citrobacter;s__Citrobacter_youngae
	GH20	97_28260_gene_1_1	p__Proteobacteria;c__Deltaproteobacteria;o__Desulfuromonadales;f__Geobacteraceae;g__Geobacter;s__Geobacter_lovleyi
	GH20	97_2916_gene_6_1	p__Bacteroidetes;c__Bacteroidia;o__Bacteroidales;f__Porphyromonadaceae;g__Dysgonomonas;s__Dysgonomonas_sp._BGC7
	GH20	97_3353_gene_1_1	p__Firmicutes;c__Erysipelotrichia;o__Erysipelotrichales;f__Erysipelotrichaceae;g__Erysipelatoclostridium;s__[Clostridium]_spiroforme
	GH20	97_33_gene_100_1	p__Firmicutes;c__Clostridia;o__Clostridiales;f__Ruminococcaceae;s__Ruminococcaceae_bacterium_mt9
	GH20	97_34380_gene_2_1	p__Firmicutes;c__Clostridia;o__Clostridiales;f__Lachnospiraceae;g__Eisenbergiella;s__Eisenbergiella_tayi
	GH20	97_34473_gene_1_1	p__Firmicutes;c__Clostridia;o__Clostridiales;f__Eubacteriaceae;g__Eubacterium;s__Eubacterium_desmolans
	GH20	97_4085_gene_1_1	p__Proteobacteria;c__Deltaproteobacteria;o__Desulfovibrionales;f__Desulfovibrionaceae;g__Desulfovibrio;s__Desulfovibrio_vulgaris
	GH20	97_4398_gene_4_1	p__Proteobacteria;c__Gammaproteobacteria;o__Pseudomonadales;f__Pseudomonadaceae;g__Pseudomonas;s__Pseudomonas_putida
	GH20	97_4617_gene_2_1	p__Bacteroidetes;c__Bacteroidia;o__Bacteroidales;f__Prevotellaceae;g__Prevotella;s__Prevotella_sp._CAG
	GH20	97_46752_gene_2_1	p__Firmicutes;c__Clostridia;o__Clostridiales;f__Lachnospiraceae;g__Lachnoclostridium;s__[Clostridium]_clostridioforme
	GH20	97_48122_gene_1_1	p__Proteobacteria;c__Gammaproteobacteria;o__Pseudomonadales;f__Moraxellaceae;g__Acinetobacter;s__Acinetobacter_johnsonii
	GH20	97_53845_gene_1_1	p__Proteobacteria;c__Gammaproteobacteria;o__Pseudomonadales;f__Moraxellaceae;g__Acinetobacter;s__Acinetobacter_sp._WC-487
	GH20	97_5_gene_173_1	p__Verrucomicrobia;c__Verrucomicrobiae;o__Verrucomicrobiales;f__Akkermansiaceae;g__Akkermansia;s__Akkermansia_glycaniphila
	GH20	97_5_gene_2_1	p__Verrucomicrobia;c__Verrucomicrobiae;o__Verrucomicrobiales;f__Akkermansiaceae;g__Akkermansia;s__Akkermansia_glycaniphila
	GH20	97_5_gene_53_1	p__Verrucomicrobia;c__Verrucomicrobiae;o__Verrucomicrobiales;f__Akkermansiaceae;g__Akkermansia;s__Akkermansia_glycaniphila
	GH20	97_63987_gene_1_1	p__Firmicutes;c__Negativicutes;o__Selenomonadales;f__Sporomusaceae;g__Anaeroarcus;s__Anaeroarcus_burkinensis
	GH20	97_7117_gene_1_1	p__Bacteroidetes;c__Bacteroidia;o__Bacteroidales;f__Bacteroidaceae;g__Bacteroides;s__Bacteroides_massiliensis
	GH20	97_7665_gene_1_1	p__Firmicutes;c__Clostridia;o__Clostridiales;f__Lachnospiraceae;g__Robinsoniella;s__Robinsoniella_peoriensis
	GH20	97_796_gene_15_1	p__Bacteroidetes;c__Bacteroidia;o__Bacteroidales;f__Bacteroidaceae;g__Bacteroides
	GH20	97_80082_gene_1_1	p__Firmicutes;c__Clostridia;o__Clostridiales;f__Lachnospiraceae;g__Lachnoclostridium;s__[Clostridium]_symbiosum
	GH20	97_811_gene_9_1	p__Bacteroidetes;c__Bacteroidia;o__Bacteroidales;f__Bacteroidaceae;g__Bacteroides;s__Bacteroides_sp._CAG
	GH20	97_8448_gene_3_1	p__Firmicutes;c__Erysipelotrichia;o__Erysipelotrichales;f__Erysipelotrichaceae;s__Erysipelotrichaceae_bacterium_5_2_54FAA
	GH20	97_8491_gene_4_1	p__Firmicutes;c__Clostridia;o__Clostridiales;f__Clostridiaceae;g__Clostridium;s__Clostridium_hathewayi_CAG
	GH20	97_85130_gene_1_1	p__Proteobacteria;c__Gammaproteobacteria;o__Pseudomonadales;f__Moraxellaceae;g__Acinetobacter
	GH20	97_87214_gene_1_1	p__Bacteroidetes;c__Bacteroidia;o__Bacteroidales;f__Porphyromonadaceae;g__Dysgonomonas;s__Dysgonomonas_mossii
	GH20	97_8871_gene_2_1	p__Firmicutes;c__Clostridia;o__Clostridiales;f__norank;g__Flavonifractor;s__Flavonifractor_plautii
	GH20	97_95_gene_82_1	p__Firmicutes;c__Clostridia;o__Clostridiales;f__Ruminococcaceae;s__Ruminococcaceae_bacterium_mt9
	GH73	97_0_gene_117_1	p__Firmicutes;c__Clostridia;o__Clostridiales;f__Lachnospiraceae;g__Blautia;s__[Ruminococcus]_gnavus
	GH73	97_10108_gene_1_1	p__Firmicutes;c__Clostridia;o__Clostridiales;f__Ruminococcaceae;g__Ruminiclostridium;s__[Clostridium]_methylpentosum
	GH73	97_106740_gene_1_1	p__Actinobacteria;c__Actinobacteria;o__Corynebacteriales;f__Nocardiaceae;g__Rhodococcus;s__Rhodococcus_fascians
	GH73	97_124_gene_48_1	p__Bacteroidetes;c__Cytophagia;o__Cytophagales;f__Flammeovirgaceae;g__Flammeovirga;s__Flammeovirga_sp._MY04
	GH73	97_1641_gene_16_1	p__Firmicutes;c__Clostridia;o__Clostridiales;f__Christensenellaceae;g__Christensenella;s__Christensenella_sp._Marseille-P2437
	GH73	97_20585_gene_1_1	p__Proteobacteria;c__Gammaproteobacteria;o__Pseudomonadales;f__Pseudomonadaceae;g__Pseudomonas;s__Pseudomonas_putida
	GH73	97_21505_gene_2_1	p__Firmicutes;c__Clostridia;o__Clostridiales;f__Peptococcaceae;g__Desulfitobacterium;s__Desulfitobacterium_hafniense
	GH73	97_25809_gene_3_1	p__Firmicutes;c__Clostridia;o__Clostridiales;f__Lachnospiraceae;s__Lachnospiraceae_bacterium_A4
	GH73	97_2951_gene_7_1	p__Firmicutes;c__Clostridia;o__Clostridiales;f__Clostridiaceae;g__Clostridium;s__Clostridium_sp._HGF2
	GH73	97_3124_gene_9_1	p__Bacteroidetes;c__Bacteroidia;o__Bacteroidales;f__Porphyromonadaceae;g__Tannerella;s__Tannerella_sp._6_1_58FAA_CT1
	GH73	97_312_gene_7_1	p__Firmicutes;c__Clostridia;o__Clostridiales;f__Clostridiaceae;g__Clostridium;s__Clostridium_sp._KNHs205
	GH73	97_33_gene_109_1	p__Firmicutes;c__Clostridia;o__Clostridiales;f__Clostridiaceae;g__Clostridium;s__Clostridium_dakarense
	GH73	97_4372_gene_5_1	p__Proteobacteria;c__Deltaproteobacteria;o__Desulfovibrionales;f__Desulfovibrionaceae;g__Desulfovibrio
	GH73	97_45248_gene_1_1	p__Firmicutes;c__Clostridia;o__Clostridiales;f__Eubacteriaceae;g__Anaerofustis;s__Anaerofustis_stercorihominis
	GH73	97_45292_gene_1_1	p__Proteobacteria;c__Gammaproteobacteria;o__Pseudomonadales;f__Pseudomonadaceae;g__Pseudomonas;s__Pseudomonas_sp._StFLB209
	GH73	97_50983_gene_1_1	p__Firmicutes;c__Clostridia;o__Clostridiales;f__Clostridiaceae;g__Clostridium;s__Clostridium_leptum_CAG
	GH73	97_57693_gene_2_1	p__Bacteroidetes;c__Bacteroidia;o__Bacteroidales;f__Bacteroidaceae;g__Bacteroides;s__Bacteroides_fragilis
	GH73	97_6610_gene_1_1	p__Bacteroidetes;c__Bacteroidia;o__Bacteroidales;f__Odoribacteraceae;g__Butyricimonas;s__Butyricimonas_synergistica
	GH73	97_66618_gene_1_1	p__Firmicutes;c__Clostridia;o__Clostridiales;f__Ruminococcaceae;g__Ruminococcus;s__uncultured_Ruminococcus_sp.
	GH73	97_67446_gene_1_1	p__Firmicutes;c__Clostridia;o__Clostridiales;f__Eubacteriaceae;g__Eubacterium;s__Eubacterium_acidaminophilum
	GH73	97_67796_gene_1_1	p__Firmicutes;c__Clostridia;o__Clostridiales;f__Lachnospiraceae;s__Lachnospiraceae_bacterium_2_1_46FAA
	GH73	97_7257_gene_4_1	p__Firmicutes;c__Clostridia;o__Clostridiales;f__Lachnospiraceae;g__Roseburia;s__Roseburia_faecis
	GH73	97_7305_gene_3_1	p__Bacteroidetes;c__Bacteroidia;o__Bacteroidales;f__Bacteroidaceae;s__Bacteroidaceae_bacterium_MS4
	GH73	97_75250_gene_1_1	p__Firmicutes;c__Clostridia;o__Clostridiales;f__Ruminococcaceae;g__Anaerotruncus;s__Anaerotruncus_sp._MT15
	GH73	97_75947_gene_1_1	p__Firmicutes;c__Clostridia;o__Clostridiales;f__Oscillospiraceae;g__Oscillibacter;s__Oscillibacter_ruminantium
	GH73	97_77483_gene_1_1	p__Proteobacteria;c__Gammaproteobacteria;o__Pseudomonadales;f__Pseudomonadaceae;g__Pseudomonas;s__Pseudomonas_japonica
	GH73	97_83050_gene_1_1	p__Bacteroidetes;c__Bacteroidia;o__Bacteroidales;f__norank;s__Bacteroidales_bacterium_Barb4
	GH73	97_83_gene_41_1	p__Verrucomicrobia;c__Verrucomicrobiae;o__Verrucomicrobiales;f__Akkermansiaceae;g__Akkermansia;s__Akkermansia_glycaniphila
	GH73	97_9059_gene_3_1	p__Bacteroidetes;c__Bacteroidia;o__Bacteroidales;f__Odoribacteraceae;g__Odoribacter;s__Odoribacter_splanchnicus
	GH73	97_9143_gene_2_1	p__Proteobacteria;c__Gammaproteobacteria;o__Pseudomonadales;f__Pseudomonadaceae;g__Pseudomonas;s__Pseudomonas_japonica
	GH89	97_10604_gene_3_1	p__Firmicutes;c__Bacilli;o__Bacillales;f__Paenibacillaceae;g__Paenibacillus;s__Paenibacillus_gorillae
	GH89	97_12245_gene_1_1	p__Proteobacteria;c__Deltaproteobacteria;o__Desulfovibrionales;f__Desulfovibrionaceae;g__Desulfovibrio;s__Desulfovibrio_desulfuricans
	GH89	97_3539_gene_4_1	p__Firmicutes;c__Clostridia;o__Clostridiales;f__Lachnospiraceae;g__Lachnoclostridium
	GH89	97_3771_gene_6_1	p__Fusobacteria;c__Fusobacteriia;o__Fusobacteriales;f__Fusobacteriaceae;g__Cetobacterium;s__Cetobacterium_somerae
	GH89	97_4683_gene_1_1	p__Firmicutes;c__Clostridia;o__Clostridiales;f__Clostridiaceae;g__Clostridium;s__uncultured_Clostridium_sp.
	GH89	97_504_gene_17_1	p__Bacteroidetes;c__Chitinophagia;o__Chitinophagales;f__Chitinophagaceae;g__Flavisolibacter;s__Flavisolibacter_sp._LCS9
	GH89	97_5_gene_176_1	p__Verrucomicrobia;c__Verrucomicrobiae;o__Verrucomicrobiales;f__Akkermansiaceae;g__Akkermansia;s__Akkermansia_glycaniphila
	GH89	97_611_gene_8_1	p__Proteobacteria;c__Gammaproteobacteria;o__Enterobacterales;f__Enterobacteriaceae;g__Citrobacter;s__Citrobacter_sp._KTE32
	GH25	97_10463_gene_2_1	p__Proteobacteria;c__Deltaproteobacteria;o__Desulfovibrionales;f__Desulfovibrionaceae;g__Desulfovibrio;s__Desulfovibrio_piger
	GH25	97_108310_gene_1_1	p__Proteobacteria;c__Gammaproteobacteria;o__Enterobacterales;f__Morganellaceae;g__Xenorhabdus;s__Xenorhabdus_sp._NBAII_XenSa04
	GH25	97_1156_gene_16_1	p__Bacteroidetes;c__Bacteroidia;o__Bacteroidales;f__Bacteroidaceae;g__Bacteroides;s__Bacteroides_dorei
	GH25	97_168_gene_1_1	p__Bacteroidetes;c__Bacteroidia;o__Bacteroidales;f__Bacteroidaceae;g__Bacteroides;s__Bacteroides_oleiciplenus
	GH25	97_2426_gene_14_1	p__Bacteroidetes;c__Bacteroidia;o__Bacteroidales;f__Bacteroidaceae;g__Bacteroides;s__Bacteroides_nordii
	GH25	97_2446_gene_15_1	p__Firmicutes;c__Clostridia;o__Clostridiales;f__Lachnospiraceae;g__Lachnoclostridium;s__[Clostridium]_hylemonae
	GH25	97_2632_gene_3_1	p__Firmicutes;c__Clostridia;o__Clostridiales;f__Clostridiaceae;g__Clostridium;s__Clostridium_sp._7_3_54FAA
	GH25	97_30974_gene_1_1	p__Bacteroidetes;c__Bacteroidia;o__Bacteroidales;f__Porphyromonadaceae;g__Sanguibacteroides;s__Sanguibacteroides_justesenii
	GH25	97_31829_gene_2_1	p__Firmicutes;c__Clostridia;o__Clostridiales;f__Lachnospiraceae;s__Lachnospiraceae_bacterium_A2
	GH25	97_3392_gene_1_1	p__Firmicutes;c__Clostridia;o__Clostridiales;f__norank
	GH25	97_34426_gene_1_1	p__Bacteroidetes;c__Bacteroidia;o__Bacteroidales;f__Porphyromonadaceae;g__Sanguibacteroides;s__Sanguibacteroides_justesenii
	GH25	97_5018_gene_7_1	p__Bacteroidetes;c__Bacteroidia;o__Bacteroidales;f__Bacteroidaceae;g__Bacteroides
	GH25	97_63_gene_51_1	p__Firmicutes;c__Erysipelotrichia;o__Erysipelotrichales;f__Erysipelotrichaceae;g__Candidatus_Stoquefichus;s__Candidatus_Stoquefichus_sp._SB1
	GH25	97_82168_gene_1_1	p__Firmicutes;c__Clostridia;o__Clostridiales;f__Peptostreptococcaceae;g__Clostridioides;s__Clostridioides_difficile
	GH25	97_91_gene_73_1	p__Verrucomicrobia;c__Verrucomicrobiae;o__Verrucomicrobiales;f__Akkermansiaceae;g__Akkermansia;s__Akkermansia_glycaniphila
	GH25	97_93971_gene_1_1	p__Firmicutes;c__Clostridia;o__Clostridiales;f__Clostridiaceae;g__Clostridium;s__Clostridium_sp._CAG
	GH25	97_98849_gene_1_1	p__Proteobacteria;c__Gammaproteobacteria;o__Aeromonadales;f__Aeromonadaceae;g__Aeromonas
	GH24	97_104598_gene_1_1	p__Firmicutes;c__Negativicutes;o__Selenomonadales;f__Selenomonadaceae;g__Propionispira;s__Propionispira_raffinosivorans
	GH24	97_104_gene_18_1	p__Firmicutes;c__Clostridia;o__Clostridiales;f__Ruminococcaceae;s__Ruminococcaceae_bacterium_mt9
	GH24	97_11125_gene_4_1	p__Firmicutes;c__Clostridia;o__Clostridiales;f__Eubacteriaceae;g__Eubacterium;s__Eubacterium_sp._3_1_31
	GH24	97_114579_gene_1_1	p__Proteobacteria;c__Gammaproteobacteria;o__Pseudomonadales;f__Moraxellaceae;g__Acinetobacter
	GH24	97_12719_gene_6_1	p__Proteobacteria;c__Gammaproteobacteria;o__Enterobacterales;f__Enterobacteriaceae;g__Citrobacter;s__Citrobacter_freundii
	GH24	97_134794_gene_2_1	p__Bacteroidetes;c__Bacteroidia;o__Bacteroidales;f__Rikenellaceae;g__Rikenella;s__Rikenella_microfusus
	GH24	97_14366_gene_3_1	p__Fusobacteria;c__Fusobacteriia;o__Fusobacteriales;f__Fusobacteriaceae;g__Cetobacterium;s__Cetobacterium_somerae
	GH24	97_1464_gene_2_1	p__Bacteroidetes;c__Bacteroidia;o__Bacteroidales;f__Bacteroidaceae;g__Bacteroides;s__Bacteroides_nordii
	GH24	97_1668_gene_2_1	p__Bacteroidetes;c__Bacteroidia;o__Bacteroidales;f__Bacteroidaceae;g__Bacteroides;s__Bacteroides_thetaiotaomicron_CAG
	GH24	97_17234_gene_4_1	p__Firmicutes;c__Clostridia;o__Clostridiales;f__Ruminococcaceae;g__Anaerotruncus;s__Anaerotruncus_sp._G3(2012)
	GH24	97_2342_gene_10_1	p__Firmicutes;c__norank;o__norank;f__norank;s__Firmicutes_bacterium_CAG
	GH24	97_259_gene_15_1	p__Proteobacteria;c__Gammaproteobacteria;o__Enterobacterales;f__Enterobacteriaceae;g__Salmonella;s__Salmonella_enterica
	GH24	97_30763_gene_1_1	p__Proteobacteria;c__Gammaproteobacteria;o__Pseudomonadales;f__Pseudomonadaceae;g__Pseudomonas;s__Pseudomonas_putida
	GH24	97_4461_gene_2_1	p__Firmicutes;c__Clostridia;o__Clostridiales;f__Ruminococcaceae;s__Ruminococcaceae_bacterium_mt9
	GH24	97_46548_gene_1_1	p__Firmicutes;c__Clostridia;o__Clostridiales;f__Lachnospiraceae;s__Lachnospiraceae_bacterium_P6A3
	GH24	97_47948_gene_2_1	p__Proteobacteria;c__Gammaproteobacteria;o__Pseudomonadales;f__Moraxellaceae;g__Acinetobacter;s__Acinetobacter_ursingii
	GH24	97_52403_gene_2_1	p__Firmicutes;c__Clostridia;o__Clostridiales;f__Lachnospiraceae;g__Cellulosilyticum;s__Cellulosilyticum_lentocellum
	GH24	97_63792_gene_1_1	p__Firmicutes;c__Clostridia;o__Clostridiales;f__Ruminococcaceae;g__Ruminiclostridium;s__[Clostridium]_methylpentosum
	GH24	97_6757_gene_3_1	p__Proteobacteria;c__Gammaproteobacteria;o__Pseudomonadales;f__Pseudomonadaceae;g__Pseudomonas;s__Pseudomonas_putida
	GH24	97_68651_gene_1_1	p__Firmicutes;c__Clostridia;o__Clostridiales;f__Ruminococcaceae;g__Ruminiclostridium;s__[Clostridium]_viride
	GH24	97_926_gene_19_1	p__Firmicutes;c__Clostridia;o__Clostridiales;f__Clostridiaceae;s__Clostridiaceae_bacterium_GM1
	GH24	97_9270_gene_4_1	p__Bacteroidetes;c__Bacteroidia;o__Bacteroidales;f__Bacteroidaceae;g__Bacteroides;s__Bacteroides_thetaiotaomicron
	GH91	97_45366_gene_1_1	p__Firmicutes;c__Clostridia;o__Clostridiales;f__Lachnospiraceae;g__Anaerobium;s__Anaerobium_acetethylicum
